# Supplementary material for: 3-(7,8,13,14-Tetra­hydrodi­benzo­[a,i]phen­an­thridin-5-yl)benzene-1,2-diol
Source: Acta Crystallogr Sect E Struct Rep Online. 2010 Jun 23;66(Pt 7):o1753. doi: 10.1107/S1600536810023688 (PMC3007033; doi:10.1107/S1600536810023688)
Supplement: Supplementary file 1 [file e-66-o1753-sup1.cif]

##############################################################################
###                                                                        ###
###        Electronic paper (Acta Crystallographica Section E)             ###
###                                                                        ###
##############################################################################
#                                                                            #
# This CIF contains the data in a paper accepted for publication in Acta     #
# Crystallographica Section E. It conforms to the requirements of Notes      #
# for Authors for Section E, and has been peer reviewed under the auspices   #
# of the IUCr Commission on Journals.                                        #
#                                                                            #
# Full details of the Crystallographic Information File format               #
# are given in the paper "The Crystallographic Information File (CIF):       #
# a New Standard Archive File for Crystallography" by S. R. Hall, F. H.      #
# Allen and I. D. Brown [Acta Cryst. (1991), A47, 655-685].                  #
#                                                                            #
# The current version of the core CIF dictionary is obtainable from          #
# ftp://ftp.iucr.org/pub/cif_core.dic. The current version number is 2.4.    #
#                                                                            #
# Software is freely available for graphical display of the structure(s) in  #
# this CIF.  For information consult the CIF home page http://www.iucr.org/  #
# cif/home.html                                                              #
#                                                                            #
# This file may be used for bona fide research purposes within the           #
# scientific community so long as proper attribution is given to the journal # 
# article from which it was obtained.                                        #
#                                                                            #
##############################################################################
                                             
data_global
_audit_creation_method     SHELXL-97
_journal_date_recd_electronic     2010-06-13
_journal_date_accepted     2010-06-18
_journal_name_full     'Acta Crystallographica, Section E'
_journal_year     2010
_journal_volume     66
_journal_issue      7
_journal_page_first     o1753
_journal_page_last     o1753
_journal_paper_category     QO
_journal_coeditor_code     BH2296
_publ_contact_author_name     'Ravindranath S. Rathore'
_publ_contact_author_address
;
Bioinformatics Infrastructure Facility,
Department of Biotechnology,
School of Life Science,
University of Hyderabad, Hyderabad 500046 India
;
_publ_contact_author_email     'ravindranath_rathore@yahoo.com'
_publ_contact_author_fax     '91 40 23010120'
_publ_contact_author_phone     '91 40 23013405'
_publ_section_title
;\
3-(7,8,13,14-Tetrahydrodibenzo[<i>a</i>,<i>i</i>]phenanthridin-5-yl)benzene-\
1,2-diol
;
_publ_section_title_footnote     .
loop_
    _publ_author_name
    _publ_author_address
    'N. S. Karthikeyan'
;
Chemistry Division
School of Advanced Sciences
VIT University
Vellore 632014
India
;
    'G. Ramachandran'
;
Chemistry Division
School of Advanced Sciences
VIT University
Vellore 632014
India
;
    'K. Sathiyanarayanan'
;
Chemistry Division
School of Advanced Sciences
VIT University
Vellore 632014
India
;
    'P. Raghavaiah'
;
School of Chemistry
University of Hyderabad
Hyderabad 500046
India
;
    'R. S. Rathore'
;
Bioinformatics Infrastructure Facility
Department of Biotechnology
School of Life Science
University of Hyderabad
Hyderabad 500046
India
;
_publ_section_synopsis     .
data_I
_chemical_name_systematic
;
3-(7,8,13,14-Tetrahydrodibenzo[<i>a</i>,<i>i</i>]phenanthridin-5-yl)benzene-
1,2-diol
;
_chemical_name_common     ?
_chemical_formula_moiety     'C27 H21 N O2'
_chemical_formula_sum     'C27 H21 N O2'
_chemical_formula_iupac     'C27 H21 N O2'
_chemical_formula_weight     391.45
_chemical_melting_point     540(2)
_symmetry_cell_setting     monoclinic
_symmetry_space_group_name_H-M     'P 21/n'
_symmetry_space_group_name_Hall     '-P 2yn'
loop_
    _symmetry_equiv_pos_as_xyz
    'x, y, z'
    '-x+1/2, y+1/2, -z+1/2'
    '-x, -y, -z'
    'x+1/2, -y+1/2, z+1/2'
_cell_length_a     11.4002(10)
_cell_length_b     10.2254(7)
_cell_length_c     17.3674(16)
_cell_angle_alpha     90.00
_cell_angle_beta     106.188(10)
_cell_angle_gamma     90.00
_cell_volume     1944.3(3)
_cell_formula_units_Z     4
_cell_measurement_reflns_used     2754
_cell_measurement_theta_min     2.72
_cell_measurement_theta_max     28.92
_cell_measurement_temperature     294(2)
_exptl_crystal_description     Plate
_exptl_crystal_colour     Colourless
_exptl_crystal_size_max     0.42
_exptl_crystal_size_mid     0.36
_exptl_crystal_size_min     0.20
_exptl_crystal_density_diffrn     1.337
_exptl_crystal_density_meas     ?
_exptl_crystal_density_method     'not measured'
_exptl_crystal_F_000     824
_exptl_absorpt_coefficient_mu     0.084
_exptl_absorpt_correction_type     multi-scan
_exptl_absorpt_process_details     '(CrysAlis PRO; Oxford Diffraction, 2009)'
_exptl_absorpt_correction_T_min     0.9656
_exptl_absorpt_correction_T_max     0.9834
_exptl_special_details
;
<i>CrysAlis PRO</i>, Oxford Diffraction Ltd., Version 1.171.33.55 (release
05--01-2010 CrysAlis171. NET) Empirical absorption correction using spherical
harmonics, implemented in SCALE3 ABSPACK scaling algorithm.
;
_diffrn_ambient_temperature     294(2)
_diffrn_radiation_type     MoK\a
_diffrn_radiation_wavelength     0.71073
_diffrn_radiation_source     'Enhance (Mo) X-ray Source'
_diffrn_radiation_monochromator     'graphite'
_diffrn_measurement_device_type
                         'Oxford Diffraction Xcalibur Eos Gemini diffractometer'
_diffrn_measurement_method     '\w scan'
_diffrn_detector_area_resol_mean     16.3291
_diffrn_reflns_number     9150
_diffrn_reflns_av_R_equivalents     0.0362
_diffrn_reflns_av_sigmaI/netI     0.0677
_diffrn_reflns_theta_min     2.73
_diffrn_reflns_theta_max     26.37
_diffrn_reflns_theta_full     25.00
_diffrn_measured_fraction_theta_max     0.999
_diffrn_measured_fraction_theta_full     0.999
_diffrn_reflns_limit_h_min     -14
_diffrn_reflns_limit_h_max     14
_diffrn_reflns_limit_k_min     -9
_diffrn_reflns_limit_k_max     12
_diffrn_reflns_limit_l_min     -21
_diffrn_reflns_limit_l_max     21
_diffrn_standards_number     .
_diffrn_standards_interval_count     .
_diffrn_standards_interval_time     .
_diffrn_standards_decay_%     .
_refine_special_details     ?
_reflns_number_total     3974
_reflns_number_gt     2174
_reflns_threshold_expression     >2\s(I)
_refine_ls_structure_factor_coef     Fsqd
_refine_ls_matrix_type     full
_refine_ls_R_factor_all     0.0939
_refine_ls_R_factor_gt     0.0419
_refine_ls_wR_factor_gt     0.0806
_refine_ls_wR_factor_ref     0.0917
_refine_ls_goodness_of_fit_ref     0.858
_refine_ls_restrained_S_all     0.858
_refine_ls_number_reflns     3974
_refine_ls_number_parameters     273
_refine_ls_number_restraints     0
_refine_ls_number_constraints     0
_refine_ls_hydrogen_treatment     constr
_refine_ls_weighting_scheme     calc
_refine_ls_weighting_details
                 'calc w=1/[\s^2^(Fo^2^)+(0.0412P)^2^] where P=(Fo^2^+2Fc^2^)/3'
_atom_sites_solution_hydrogens     geom
_atom_sites_solution_primary     direct
_atom_sites_solution_secondary     difmap
_refine_ls_shift/su_max     0.000
_refine_ls_shift/su_mean     0.000
_refine_diff_density_max     0.152
_refine_diff_density_min     -0.186
_refine_ls_extinction_method     none
_refine_ls_extinction_coef     ?
loop_
    _atom_type_symbol
    _atom_type_description
    _atom_type_scat_dispersion_real
    _atom_type_scat_dispersion_imag
    _atom_type_scat_source
    'C' 'C' 0.0033 0.0016
                         'International Tables Vol C Tables 4.2.6.8 and 6.1.1.4'
    'H' 'H' 0.0000 0.0000
                         'International Tables Vol C Tables 4.2.6.8 and 6.1.1.4'
    'N' 'N' 0.0061 0.0033
                         'International Tables Vol C Tables 4.2.6.8 and 6.1.1.4'
    'O' 'O' 0.0106 0.0060
                         'International Tables Vol C Tables 4.2.6.8 and 6.1.1.4'
_computing_data_collection     'CrysAlis PRO (Oxford Diffraction, 2009)'
_computing_cell_refinement     'CrysAlis PRO (Oxford Diffraction, 2009)'
_computing_data_reduction     'CrysAlis PRO (Oxford Diffraction, 2009)'
_computing_structure_solution     'SHELXS97 (Sheldrick, 2008)'
_computing_structure_refinement     'SHELXL97 (Sheldrick, 2008)'
_computing_molecular_graphics
                              'ORTEP-3 (Farrugia, 1997) and PLATON (Spek, 2009)'
_computing_publication_material
                            'SHELXL97 (Sheldrick, 2008) and PLATON (Spek, 2009)'
loop_
    _atom_site_type_symbol
    _atom_site_label
    _atom_site_fract_x
    _atom_site_fract_y
    _atom_site_fract_z
    _atom_site_U_iso_or_equiv
    _atom_site_adp_type
    _atom_site_calc_flag
    _atom_site_refinement_flags
    _atom_site_occupancy
    _atom_site_disorder_assembly
    _atom_site_disorder_group
    C C1 0.58139(16) 0.19964(15) 1.00791(11) 0.0382(4) Uani d . 1 . .
    C C2 0.68255(16) 0.12360(17) 1.06347(11) 0.0519(5) Uani d . 1 . .
    H H2A 0.6793 0.0332 1.0460 0.062 Uiso calc R 1 . .
    H H2B 0.6730 0.1253 1.1172 0.062 Uiso calc R 1 . .
    C C3 0.80504(17) 0.18322(18) 1.06389(11) 0.0517(5) Uani d . 1 . .
    H H3A 0.8109 0.2715 1.0850 0.062 Uiso calc R 1 . .
    H H3B 0.8710 0.1319 1.0978 0.062 Uiso calc R 1 . .
    C C4 0.81547(16) 0.18521(14) 0.98005(11) 0.0398(4) Uani d . 1 . .
    C C5 0.92342(16) 0.15038(15) 0.96280(12) 0.0471(5) Uani d . 1 . .
    H H5 0.9921 0.1306 1.0046 0.057 Uiso calc R 1 . .
    C C6 0.93057(17) 0.14457(15) 0.88518(13) 0.0508(5) Uani d . 1 . .
    H H6 1.0037 0.1222 0.8748 0.061 Uiso calc R 1 . .
    C C7 0.82859(17) 0.17209(16) 0.82289(12) 0.0483(5) Uani d . 1 . .
    H H7 0.8325 0.1670 0.7702 0.058 Uiso calc R 1 . .
    C C8 0.72046(16) 0.20723(14) 0.83870(11) 0.0417(4) Uani d . 1 . .
    H H8 0.6519 0.2245 0.7962 0.050 Uiso calc R 1 . .
    C C9 0.71229(15) 0.21729(14) 0.91707(10) 0.0351(4) Uani d . 1 . .
    C C10 0.59725(15) 0.25250(14) 0.93686(10) 0.0341(4) Uani d . 1 . .
    C C11 0.50312(15) 0.33225(14) 0.89077(10) 0.0335(4) Uani d . 1 . .
    C C12 0.51453(15) 0.40983(14) 0.81910(10) 0.0400(4) Uani d . 1 . .
    H H12A 0.4838 0.3582 0.7708 0.048 Uiso calc R 1 . .
    H H12B 0.5999 0.4290 0.8250 0.048 Uiso calc R 1 . .
    C C13 0.44307(16) 0.53713(15) 0.81136(11) 0.0445(5) Uani d . 1 . .
    H H13A 0.4774 0.5918 0.8578 0.053 Uiso calc R 1 . .
    H H13B 0.4488 0.5842 0.7640 0.053 Uiso calc R 1 . .
    C C14 0.31175(16) 0.50795(15) 0.80502(10) 0.0369(4) Uani d . 1 . .
    C C15 0.21463(18) 0.56693(17) 0.74949(11) 0.0475(5) Uani d . 1 . .
    H H15 0.2296 0.6340 0.7173 0.057 Uiso calc R 1 . .
    C C16 0.09624(19) 0.52755(17) 0.74136(12) 0.0529(5) Uani d . 1 . .
    H H16 0.0321 0.5689 0.7043 0.063 Uiso calc R 1 . .
    C C17 0.07236(17) 0.42738(17) 0.78777(12) 0.0496(5) Uani d . 1 . .
    H H17 -0.0073 0.3987 0.7810 0.059 Uiso calc R 1 . .
    C C18 0.16807(16) 0.36996(16) 0.84443(11) 0.0425(5) Uani d . 1 . .
    H H18 0.1520 0.3028 0.8761 0.051 Uiso calc R 1 . .
    C C19 0.28837(15) 0.41046(14) 0.85521(10) 0.0348(4) Uani d . 1 . .
    C C20 0.39375(15) 0.34712(14) 0.91349(10) 0.0337(4) Uani d . 1 . .
    C C21 0.38970(15) 0.29631(14) 0.98754(10) 0.0352(4) Uani d . 1 . .
    C C22 0.29358(15) 0.32283(14) 1.02851(10) 0.0355(4) Uani d . 1 . .
    C C23 0.26657(16) 0.23013(15) 1.07973(10) 0.0375(4) Uani d . 1 . .
    C C24 0.17524(16) 0.25250(16) 1.11694(10) 0.0408(4) Uani d . 1 . .
    C C25 0.11592(16) 0.37071(16) 1.10857(11) 0.0474(5) Uani d . 1 . .
    H H25 0.0549 0.3856 1.1336 0.057 Uiso calc R 1 . .
    C C26 0.14778(17) 0.46731(17) 1.06260(12) 0.0476(5) Uani d . 1 . .
    H H26 0.1104 0.5488 1.0586 0.057 Uiso calc R 1 . .
    C C27 0.23424(15) 0.44406(15) 1.02280(11) 0.0424(4) Uani d . 1 . .
    H H27 0.2538 0.5099 0.9915 0.051 Uiso calc R 1 . .
    N N1 0.48233(13) 0.22200(12) 1.03236(8) 0.0405(4) Uani d . 1 . .
    O O1 0.32438(12) 0.11211(10) 1.09616(8) 0.0547(4) Uani d . 1 . .
    H H1 0.3904 0.1158 1.0861 0.082 Uiso calc R 1 . .
    O O2 0.14479(13) 0.15665(11) 1.16295(8) 0.0580(4) Uani d . 1 . .
    H H2 0.1878 0.0922 1.1635 0.087 Uiso calc R 1 . .
loop_
    _atom_site_aniso_label
    _atom_site_aniso_U_11
    _atom_site_aniso_U_22
    _atom_site_aniso_U_33
    _atom_site_aniso_U_12
    _atom_site_aniso_U_13
    _atom_site_aniso_U_23
    C1 0.0440(11) 0.0378(9) 0.0325(10) 0.0032(8) 0.0105(9) 0.0031(8)
    C2 0.0597(13) 0.0584(11) 0.0388(12) 0.0166(10) 0.0157(10) 0.0142(10)
    C3 0.0477(13) 0.0604(11) 0.0404(12) 0.0116(10) 0.0012(10) 0.0030(10)
    C4 0.0427(11) 0.0352(9) 0.0386(11) 0.0000(8) 0.0066(9) 0.0007(8)
    C5 0.0367(11) 0.0421(10) 0.0568(14) 0.0028(9) 0.0034(10) 0.0006(10)
    C6 0.0399(12) 0.0502(11) 0.0664(15) 0.0017(9) 0.0215(11) 0.0029(11)
    C7 0.0475(12) 0.0541(11) 0.0493(13) 0.0027(10) 0.0232(11) 0.0031(10)
    C8 0.0386(11) 0.0458(10) 0.0413(12) 0.0008(9) 0.0119(9) 0.0046(9)
    C9 0.0363(10) 0.0319(9) 0.0357(11) -0.0016(8) 0.0078(9) 0.0011(8)
    C10 0.0359(10) 0.0349(9) 0.0312(10) -0.0016(8) 0.0086(8) -0.0001(8)
    C11 0.0374(10) 0.0345(9) 0.0282(10) -0.0033(8) 0.0087(8) 0.0003(8)
    C12 0.0384(11) 0.0482(10) 0.0355(11) 0.0016(8) 0.0138(9) 0.0090(9)
    C13 0.0500(12) 0.0440(10) 0.0404(11) -0.0002(9) 0.0143(10) 0.0101(9)
    C14 0.0432(11) 0.0348(9) 0.0327(10) 0.0029(8) 0.0105(9) -0.0012(8)
    C15 0.0566(13) 0.0459(11) 0.0415(12) 0.0114(10) 0.0162(11) 0.0074(9)
    C16 0.0505(13) 0.0598(12) 0.0427(12) 0.0192(10) 0.0036(10) 0.0024(10)
    C17 0.0365(11) 0.0591(12) 0.0509(13) 0.0032(9) 0.0086(10) -0.0072(10)
    C18 0.0397(11) 0.0449(10) 0.0438(12) -0.0003(9) 0.0131(9) -0.0013(9)
    C19 0.0387(11) 0.0357(9) 0.0304(10) 0.0033(8) 0.0102(8) -0.0022(8)
    C20 0.0368(10) 0.0321(9) 0.0322(10) -0.0031(8) 0.0096(8) 0.0006(8)
    C21 0.0406(11) 0.0322(9) 0.0339(10) -0.0021(8) 0.0123(9) 0.0016(8)
    C22 0.0401(11) 0.0364(9) 0.0320(10) -0.0022(8) 0.0131(8) -0.0011(8)
    C23 0.0459(11) 0.0356(10) 0.0329(10) -0.0008(8) 0.0142(9) -0.0036(8)
    C24 0.0483(12) 0.0451(10) 0.0309(10) -0.0119(9) 0.0140(9) -0.0061(8)
    C25 0.0459(12) 0.0535(11) 0.0491(13) -0.0033(10) 0.0235(10) -0.0110(10)
    C26 0.0479(12) 0.0435(10) 0.0534(13) 0.0028(9) 0.0171(10) -0.0061(10)
    C27 0.0452(11) 0.0385(9) 0.0442(12) -0.0013(9) 0.0134(9) 0.0003(9)
    N1 0.0468(10) 0.0415(8) 0.0358(9) 0.0038(7) 0.0160(8) 0.0050(7)
    O1 0.0700(10) 0.0442(7) 0.0605(10) 0.0078(7) 0.0356(8) 0.0108(6)
    O2 0.0769(11) 0.0544(7) 0.0543(9) -0.0078(7) 0.0374(8) 0.0032(7)
_geom_special_details     ?
loop_
    _geom_bond_atom_site_label_1
    _geom_bond_atom_site_label_2
    _geom_bond_site_symmetry_2
    _geom_bond_distance
    _geom_bond_publ_flag
    C1 N1 . 1.332(2) ?
    C1 C10 . 1.404(2) ?
    C1 C2 . 1.498(2) ?
    C2 C3 . 1.522(2) ?
    C2 H2A . 0.9700 ?
    C2 H2B . 0.9700 ?
    C3 C4 . 1.494(2) ?
    C3 H3A . 0.9700 ?
    C3 H3B . 0.9700 ?
    C4 C5 . 1.392(2) ?
    C4 C9 . 1.404(2) ?
    C5 C6 . 1.374(3) ?
    C5 H5 . 0.9300 ?
    C6 C7 . 1.378(2) ?
    C6 H6 . 0.9300 ?
    C7 C8 . 1.383(2) ?
    C7 H7 . 0.9300 ?
    C8 C9 . 1.394(2) ?
    C8 H8 . 0.9300 ?
    C9 C10 . 1.490(2) ?
    C10 C11 . 1.406(2) ?
    C11 C20 . 1.417(2) ?
    C11 C12 . 1.512(2) ?
    C12 C13 . 1.522(2) ?
    C12 H12A . 0.9700 ?
    C12 H12B . 0.9700 ?
    C13 C14 . 1.500(2) ?
    C13 H13A . 0.9700 ?
    C13 H13B . 0.9700 ?
    C14 C15 . 1.387(2) ?
    C14 C19 . 1.398(2) ?
    C15 C16 . 1.377(2) ?
    C15 H15 . 0.9300 ?
    C16 C17 . 1.377(2) ?
    C16 H16 . 0.9300 ?
    C17 C18 . 1.380(2) ?
    C17 H17 . 0.9300 ?
    C18 C19 . 1.394(2) ?
    C18 H18 . 0.9300 ?
    C19 C20 . 1.486(2) ?
    C20 C21 . 1.400(2) ?
    C21 N1 . 1.357(2) ?
    C21 C22 . 1.488(2) ?
    C22 C23 . 1.392(2) ?
    C22 C27 . 1.402(2) ?
    C23 O1 . 1.3665(18) ?
    C23 C24 . 1.389(2) ?
    C24 O2 . 1.3691(19) ?
    C24 C25 . 1.373(2) ?
    C25 C26 . 1.381(2) ?
    C25 H25 . 0.9300 ?
    C26 C27 . 1.373(2) ?
    C26 H26 . 0.9300 ?
    C27 H27 . 0.9300 ?
    O1 H1 . 0.8200 ?
    O2 H2 . 0.8200 ?
loop_
    _geom_angle_atom_site_label_1
    _geom_angle_atom_site_label_2
    _geom_angle_atom_site_label_3
    _geom_angle_site_symmetry_1
    _geom_angle_site_symmetry_3
    _geom_angle
    _geom_angle_publ_flag
    N1 C1 C10 . . 122.83(16) ?
    N1 C1 C2 . . 116.89(16) ?
    C10 C1 C2 . . 120.08(16) ?
    C1 C2 C3 . . 109.61(14) ?
    C1 C2 H2A . . 109.7 ?
    C3 C2 H2A . . 109.7 ?
    C1 C2 H2B . . 109.7 ?
    C3 C2 H2B . . 109.7 ?
    H2A C2 H2B . . 108.2 ?
    C4 C3 C2 . . 108.85(15) ?
    C4 C3 H3A . . 109.9 ?
    C2 C3 H3A . . 109.9 ?
    C4 C3 H3B . . 109.9 ?
    C2 C3 H3B . . 109.9 ?
    H3A C3 H3B . . 108.3 ?
    C5 C4 C9 . . 119.42(17) ?
    C5 C4 C3 . . 121.46(16) ?
    C9 C4 C3 . . 119.05(16) ?
    C6 C5 C4 . . 121.34(18) ?
    C6 C5 H5 . . 119.3 ?
    C4 C5 H5 . . 119.3 ?
    C5 C6 C7 . . 119.57(17) ?
    C5 C6 H6 . . 120.2 ?
    C7 C6 H6 . . 120.2 ?
    C6 C7 C8 . . 120.04(18) ?
    C6 C7 H7 . . 120.0 ?
    C8 C7 H7 . . 120.0 ?
    C7 C8 C9 . . 121.27(17) ?
    C7 C8 H8 . . 119.4 ?
    C9 C8 H8 . . 119.4 ?
    C8 C9 C4 . . 118.30(16) ?
    C8 C9 C10 . . 123.09(16) ?
    C4 C9 C10 . . 118.50(16) ?
    C1 C10 C11 . . 117.29(15) ?
    C1 C10 C9 . . 116.55(15) ?
    C11 C10 C9 . . 126.15(15) ?
    C10 C11 C20 . . 119.65(15) ?
    C10 C11 C12 . . 123.07(15) ?
    C20 C11 C12 . . 117.22(14) ?
    C11 C12 C13 . . 110.78(13) ?
    C11 C12 H12A . . 109.5 ?
    C13 C12 H12A . . 109.5 ?
    C11 C12 H12B . . 109.5 ?
    C13 C12 H12B . . 109.5 ?
    H12A C12 H12B . . 108.1 ?
    C14 C13 C12 . . 109.58(13) ?
    C14 C13 H13A . . 109.8 ?
    C12 C13 H13A . . 109.8 ?
    C14 C13 H13B . . 109.8 ?
    C12 C13 H13B . . 109.8 ?
    H13A C13 H13B . . 108.2 ?
    C15 C14 C19 . . 119.31(17) ?
    C15 C14 C13 . . 123.46(16) ?
    C19 C14 C13 . . 117.12(16) ?
    C16 C15 C14 . . 120.90(17) ?
    C16 C15 H15 . . 119.5 ?
    C14 C15 H15 . . 119.5 ?
    C17 C16 C15 . . 120.36(18) ?
    C17 C16 H16 . . 119.8 ?
    C15 C16 H16 . . 119.8 ?
    C16 C17 C18 . . 119.20(18) ?
    C16 C17 H17 . . 120.4 ?
    C18 C17 H17 . . 120.4 ?
    C17 C18 C19 . . 121.45(17) ?
    C17 C18 H18 . . 119.3 ?
    C19 C18 H18 . . 119.3 ?
    C18 C19 C14 . . 118.65(16) ?
    C18 C19 C20 . . 122.68(15) ?
    C14 C19 C20 . . 118.49(15) ?
    C21 C20 C11 . . 118.24(15) ?
    C21 C20 C19 . . 124.05(15) ?
    C11 C20 C19 . . 117.64(15) ?
    N1 C21 C20 . . 121.02(15) ?
    N1 C21 C22 . . 112.76(15) ?
    C20 C21 C22 . . 126.08(15) ?
    C23 C22 C27 . . 117.31(15) ?
    C23 C22 C21 . . 120.33(14) ?
    C27 C22 C21 . . 122.15(14) ?
    O1 C23 C24 . . 115.39(14) ?
    O1 C23 C22 . . 123.72(15) ?
    C24 C23 C22 . . 120.88(15) ?
    O2 C24 C25 . . 119.64(16) ?
    O2 C24 C23 . . 119.91(15) ?
    C25 C24 C23 . . 120.45(16) ?
    C24 C25 C26 . . 119.33(17) ?
    C24 C25 H25 . . 120.3 ?
    C26 C25 H25 . . 120.3 ?
    C27 C26 C25 . . 120.57(16) ?
    C27 C26 H26 . . 119.7 ?
    C25 C26 H26 . . 119.7 ?
    C26 C27 C22 . . 121.15(16) ?
    C26 C27 H27 . . 119.4 ?
    C22 C27 H27 . . 119.4 ?
    C1 N1 C21 . . 120.44(15) ?
    C23 O1 H1 . . 109.5 ?
    C24 O2 H2 . . 109.5 ?
loop_
    _geom_torsion_atom_site_label_1
    _geom_torsion_atom_site_label_2
    _geom_torsion_atom_site_label_3
    _geom_torsion_atom_site_label_4
    _geom_torsion_site_symmetry_1
    _geom_torsion_site_symmetry_2
    _geom_torsion_site_symmetry_3
    _geom_torsion_site_symmetry_4
    _geom_torsion
    _geom_torsion_publ_flag
    N1 C1 C2 C3 . . . . -139.21(16) ?
    C10 C1 C2 C3 . . . . 35.8(2) ?
    C1 C2 C3 C4 . . . . -56.87(18) ?
    C2 C3 C4 C5 . . . . -137.29(16) ?
    C2 C3 C4 C9 . . . . 39.81(19) ?
    C9 C4 C5 C6 . . . . -1.1(2) ?
    C3 C4 C5 C6 . . . . 175.97(15) ?
    C4 C5 C6 C7 . . . . -0.8(3) ?
    C5 C6 C7 C8 . . . . 1.0(3) ?
    C6 C7 C8 C9 . . . . 0.8(2) ?
    C7 C8 C9 C4 . . . . -2.8(2) ?
    C7 C8 C9 C10 . . . . -178.89(14) ?
    C5 C4 C9 C8 . . . . 2.9(2) ?
    C3 C4 C9 C8 . . . . -174.29(14) ?
    C5 C4 C9 C10 . . . . 179.17(13) ?
    C3 C4 C9 C10 . . . . 2.0(2) ?
    N1 C1 C10 C11 . . . . 0.1(2) ?
    C2 C1 C10 C11 . . . . -174.64(14) ?
    N1 C1 C10 C9 . . . . -179.29(14) ?
    C2 C1 C10 C9 . . . . 6.0(2) ?
    C8 C9 C10 C1 . . . . 149.50(15) ?
    C4 C9 C10 C1 . . . . -26.6(2) ?
    C8 C9 C10 C11 . . . . -29.8(2) ?
    C4 C9 C10 C11 . . . . 154.06(15) ?
    C1 C10 C11 C20 . . . . -5.2(2) ?
    C9 C10 C11 C20 . . . . 174.09(14) ?
    C1 C10 C11 C12 . . . . 171.70(15) ?
    C9 C10 C11 C12 . . . . -9.0(2) ?
    C10 C11 C12 C13 . . . . -147.04(15) ?
    C20 C11 C12 C13 . . . . 29.9(2) ?
    C11 C12 C13 C14 . . . . -57.30(19) ?
    C12 C13 C14 C15 . . . . -134.66(16) ?
    C12 C13 C14 C19 . . . . 41.6(2) ?
    C19 C14 C15 C16 . . . . -2.3(3) ?
    C13 C14 C15 C16 . . . . 173.86(16) ?
    C14 C15 C16 C17 . . . . -0.8(3) ?
    C15 C16 C17 C18 . . . . 2.2(3) ?
    C16 C17 C18 C19 . . . . -0.5(3) ?
    C17 C18 C19 C14 . . . . -2.5(2) ?
    C17 C18 C19 C20 . . . . -177.56(15) ?
    C15 C14 C19 C18 . . . . 3.9(2) ?
    C13 C14 C19 C18 . . . . -172.52(15) ?
    C15 C14 C19 C20 . . . . 179.13(15) ?
    C13 C14 C19 C20 . . . . 2.7(2) ?
    C10 C11 C20 C21 . . . . 8.8(2) ?
    C12 C11 C20 C21 . . . . -168.34(14) ?
    C10 C11 C20 C19 . . . . -168.43(14) ?
    C12 C11 C20 C19 . . . . 14.5(2) ?
    C18 C19 C20 C21 . . . . -34.8(2) ?
    C14 C19 C20 C21 . . . . 150.12(15) ?
    C18 C19 C20 C11 . . . . 142.20(16) ?
    C14 C19 C20 C11 . . . . -32.9(2) ?
    C11 C20 C21 N1 . . . . -7.4(2) ?
    C19 C20 C21 N1 . . . . 169.61(14) ?
    C11 C20 C21 C22 . . . . 167.95(14) ?
    C19 C20 C21 C22 . . . . -15.1(2) ?
    N1 C21 C22 C23 . . . . -32.9(2) ?
    C20 C21 C22 C23 . . . . 151.40(16) ?
    N1 C21 C22 C27 . . . . 141.72(16) ?
    C20 C21 C22 C27 . . . . -33.9(2) ?
    C27 C22 C23 O1 . . . . -174.59(15) ?
    C21 C22 C23 O1 . . . . 0.3(3) ?
    C27 C22 C23 C24 . . . . 6.5(3) ?
    C21 C22 C23 C24 . . . . -178.57(15) ?
    O1 C23 C24 O2 . . . . -3.2(2) ?
    C22 C23 C24 O2 . . . . 175.78(16) ?
    O1 C23 C24 C25 . . . . 176.16(16) ?
    C22 C23 C24 C25 . . . . -4.9(3) ?
    O2 C24 C25 C26 . . . . 179.48(17) ?
    C23 C24 C25 C26 . . . . 0.1(3) ?
    C24 C25 C26 C27 . . . . 2.7(3) ?
    C25 C26 C27 C22 . . . . -0.9(3) ?
    C23 C22 C27 C26 . . . . -3.7(3) ?
    C21 C22 C27 C26 . . . . -178.51(17) ?
    C10 C1 N1 C21 . . . . 1.4(2) ?
    C2 C1 N1 C21 . . . . 176.29(14) ?
    C20 C21 N1 C1 . . . . 2.4(2) ?
    C22 C21 N1 C1 . . . . -173.55(14) ?
loop_
    _geom_hbond_atom_site_label_D
    _geom_hbond_atom_site_label_H
    _geom_hbond_atom_site_label_A
    _geom_hbond_site_symmetry_A
    _geom_hbond_distance_DH
    _geom_hbond_distance_HA
    _geom_hbond_distance_DA
    _geom_hbond_angle_DHA
    _geom_hbond_publ_flag
    O1 H1 N1 . 0.82 1.92 2.616(2) 142 yes
    O2 H2 O1 . 0.82 2.20 2.659(2) 115 yes
    C8 H8 O2 4_554 0.93 2.60 3.245(2) 127 yes
    O2 H2 Cg3 3_657 0.82 2.99 3.6649(14) 142 yes
    C26 H26 Cg3 3_667 0.93 2.92 3.6663(19) 139 yes
