# Supplementary material for: 3-(7,8,13,14-Tetra­hydrodi­benzo­[a,i]phen­an­thridin-5-yl)benzene-1,2-diol
Source: Acta Crystallogr Sect E Struct Rep Online. 2010 Jun 23;66(Pt 7):o1753. doi: 10.1107/S1600536810023688 (PMC3007033; doi:10.1107/S1600536810023688)
Supplement: Supplementary file 2 [file e-66-o1753-Isup2.hkl]

#
# h,k,l, Fc-squared, Fo-squared, sigma(Fo-squared) and status flag
#
data_I
_shelx_title ' I in P21/n'
_shelx_refln_list_code          4
_shelx_F_calc_maximum      157.00
_exptl_crystal_F_000       824.00
_reflns_d_resolution_high  0.8000
 
loop_
 _symmetry_equiv_pos_as_xyz
 'x, y, z'
 '-x+1/2, y+1/2, -z+1/2'
 '-x, -y, -z'
 'x+1/2, -y+1/2, z+1/2'
 
_cell_length_a    11.4002
_cell_length_b    10.2254
_cell_length_c    17.3674
_cell_angle_alpha  90.000
_cell_angle_beta  106.188
_cell_angle_gamma  90.000
 
_shelx_F_squared_multiplier     1.000
 
loop_
 _refln_index_h
 _refln_index_k
 _refln_index_l
 _refln_F_squared_calc
 _refln_F_squared_meas
 _refln_F_squared_sigma
 _refln_observed_status
   2   0   0     8243.79     7506.87     51.25 o
   4   0   0      159.25      127.85     11.44 o
   6   0   0      321.90      338.71     12.33 o
   8   0   0      579.13      544.46     27.58 o
  10   0   0      849.24      876.60     32.67 o
  12   0   0       82.32       74.80     17.72 o
   1   1   0      556.93      504.18      8.19 o
   2   1   0        4.33        5.95      2.72 o
   3   1   0     2465.30     2305.20     15.41 o
   4   1   0       54.45       53.70      4.00 o
   5   1   0      238.81      276.85      8.63 o
   6   1   0      416.23      448.51     18.93 o
   7   1   0        0.22       -1.31      6.96 o
   8   1   0       47.51       54.20      9.16 o
   9   1   0        0.12        5.67      9.69 o
  10   1   0        0.04       12.25      9.42 o
  11   1   0       28.45       19.04      9.87 o
  12   1   0       33.29       31.63     10.20 o
  13   1   0       28.27       29.82     10.18 o
   0   2   0     9553.86     9034.58     87.79 o
   1   2   0    15781.32    14468.24    122.18 o
   2   2   0      533.94      459.90      7.49 o
   3   2   0      356.45      334.67      5.69 o
   4   2   0        0.01       -0.47      2.81 o
   5   2   0        9.21        0.19      5.45 o
   6   2   0       65.24       55.23      7.69 o
   7   2   0       45.93       53.67      8.17 o
   8   2   0       12.64       15.50      8.76 o
   9   2   0      809.44      898.52     22.58 o
  10   2   0      233.13      237.39     14.08 o
  11   2   0        4.20        9.29      9.46 o
  12   2   0        3.39        0.27     10.09 o
  13   2   0        7.83       -0.41     10.26 o
   1   3   0     3966.93     3829.55     24.83 o
   2   3   0        2.69        2.76      3.39 o
   3   3   0      359.23      369.36      7.39 o
   4   3   0      376.90      404.17      8.64 o
   5   3   0      222.93      214.91      8.68 o
   6   3   0        4.66        7.91      6.11 o
   7   3   0       24.34       27.81      7.31 o
   8   3   0      625.34      601.59     25.14 o
   9   3   0       59.62       61.04     10.79 o
  10   3   0       11.34       12.99      8.97 o
  11   3   0       57.40       63.94     10.83 o
  12   3   0        0.00       -5.43     12.05 o
  13   3   0        4.97       -6.02     15.92 o
   0   4   0     1440.53     1372.70     14.27 o
   1   4   0     5403.51     5204.25     35.47 o
   2   4   0      200.91      224.79      4.98 o
   3   4   0      298.98      307.27      7.86 o
   4   4   0      298.97      291.93     12.22 o
   5   4   0        7.94        2.17      5.08 o
   6   4   0      396.33      416.24     27.16 o
   7   4   0       89.34       90.63     17.80 o
   8   4   0       18.00       14.07     13.76 o
   9   4   0      657.88      669.98     31.83 o
  10   4   0        0.44       -4.24     13.15 o
  11   4   0      109.19      130.71     30.85 o
  12   4   0        6.10        5.19     14.55 o
   1   5   0      113.51      105.22      5.62 o
   2   5   0     1617.21     1667.26     22.64 o
   3   5   0     2446.94     2500.19     24.63 o
   4   5   0      132.35      143.78      8.45 o
   5   5   0       45.27       38.68      6.07 o
   6   5   0      229.79      211.75     15.65 o
   7   5   0       13.25        4.56     11.63 o
   8   5   0       94.78       83.03     20.46 o
   9   5   0      214.36      185.33     27.16 o
  10   5   0      182.71      179.02     26.92 o
  11   5   0      122.63      148.25     19.90 o
  12   5   0        5.12       22.26     15.83 o
   0   6   0      227.80      224.92      8.99 o
   1   6   0      331.65      338.90     10.84 o
   2   6   0        6.79       10.52      3.61 o
   3   6   0      574.47      549.98     10.79 o
   4   6   0      680.29      702.05     23.11 o
   5   6   0      148.86      153.90      8.80 o
   6   6   0       82.70       61.70     11.67 o
   7   6   0        0.01        3.56     14.56 o
   8   6   0       67.88       41.39     17.76 o
   9   6   0        0.54        3.67     18.95 o
  10   6   0        9.53        0.68     17.45 o
  11   6   0        0.00       18.37     33.06 o
  12   6   0        1.54       10.95     16.12 o
   1   7   0      666.52      672.91     10.24 o
   2   7   0      292.23      291.74      7.90 o
   3   7   0        0.97        1.04      3.54 o
   4   7   0       34.42       28.35      4.60 o
   5   7   0       54.22       51.10      5.66 o
   6   7   0        4.60       -6.40     11.58 o
   7   7   0      330.07      314.26     25.21 o
   8   7   0       31.59       34.48     17.28 o
   9   7   0       40.75       54.50     22.93 o
  10   7   0       51.77       38.37     19.89 o
  11   7   0       12.54       27.65     15.89 o
   0   8   0        6.65        3.46      7.15 o
   1   8   0        2.48       -0.10      3.37 o
   2   8   0       10.14        7.24      3.37 o
   3   8   0        1.72        2.35      3.95 o
   4   8   0      224.00      219.44     10.76 o
   5   8   0        2.17       -0.01      7.50 o
   6   8   0       51.05       47.68     10.18 o
   7   8   0       17.16       27.93     11.62 o
   8   8   0        1.48        2.03     18.40 o
   9   8   0       23.70       38.23     15.44 o
  10   8   0        6.34        5.17     20.67 o
   1   9   0      522.78      514.12     17.34 o
   2   9   0      235.18      245.27     14.22 o
   3   9   0      109.30      114.02      8.48 o
   4   9   0      765.21      789.56     18.52 o
   5   9   0      139.98      136.46     10.60 o
   6   9   0        1.88        4.19      9.20 o
   7   9   0        0.01       -0.15      9.39 o
   8   9   0       33.99       32.47     18.72 o
   9   9   0        0.11       12.16     12.68 o
   0  10   0       24.61       11.65     21.69 o
   1  10   0       42.54       48.70     15.00 o
   2  10   0       50.51       32.14     14.98 o
   3  10   0        7.80       -0.26      8.65 o
   4  10   0       64.28       54.30     11.28 o
   5  10   0       59.41       45.60     10.95 o
   6  10   0       49.81       74.93     15.14 o
   7  10   0       11.05       13.72     12.64 o
   8  10   0       15.20        3.63     15.54 o
   1  11   0       84.93       61.09     25.52 o
   2  11   0        3.52       -4.87     13.87 o
   3  11   0      231.45      215.42     35.17 o
   4  11   0        6.37      -11.07     16.17 o
   5  11   0      522.71      462.15     43.01 o
   6  11   0       48.83       23.59     23.93 o
   0  12   0        0.54       -0.15     25.06 o
   1  12   0        5.23        1.16     14.59 o
   2  12   0        1.10       -2.69     13.84 o
   3  12   0       50.23       20.17     14.68 o
   4  12   0       18.44       -0.27     25.46 o
 -13   0   1       37.80       27.71     16.48 o
 -11   0   1       29.53       19.18     13.48 o
  -9   0   1      302.22      321.00     21.74 o
  -7   0   1      290.23      310.95     13.00 o
  -5   0   1     3126.52     3212.47     30.42 o
  -3   0   1     2020.14     1888.70     45.57 o
   3   0   1      627.90      577.91     14.29 o
   5   0   1        0.67        0.61      7.54 o
   7   0   1      172.02      177.95     14.68 o
   9   0   1     2547.73     2457.68     77.97 o
  11   0   1        8.52       30.81     16.44 o
  13   0   1        0.00      -21.35     21.35 o
 -13   1   1       15.89       16.87     10.80 o
 -12   1   1       13.61       15.71      9.66 o
 -11   1   1       97.56      102.70     12.65 o
 -10   1   1       37.67       39.66      9.79 o
  -9   1   1        0.87       10.09      9.22 o
  -8   1   1      458.82      476.33     12.53 o
  -7   1   1      187.57      186.66      8.16 o
  -6   1   1       28.42       18.11      4.70 o
  -5   1   1      855.44      843.64     15.07 o
  -4   1   1       37.93       39.50      3.52 o
  -3   1   1        7.68        5.87      3.29 o
  -2   1   1      330.63      313.65      8.29 o
  -1   1   1      152.22      131.00      4.38 o
   1   1   1     1101.43     1078.81     18.64 o
   2   1   1      405.22      341.37      6.29 o
   3   1   1      762.11      732.52      9.35 o
   4   1   1      528.42      513.95      9.21 o
   5   1   1      170.18      178.22      7.80 o
   6   1   1      216.13      270.28     16.68 o
   7   1   1       30.65       25.84      6.83 o
   8   1   1      417.57      403.01     14.93 o
   9   1   1     2244.86     2283.61     33.60 o
  10   1   1       33.09       54.13     10.27 o
  11   1   1        7.53       11.17      8.86 o
  12   1   1       12.85        7.09      9.13 o
  13   1   1        0.04       -0.76     10.14 o
 -13   2   1       63.95       97.91     14.85 o
 -12   2   1       14.67        9.96      9.65 o
 -11   2   1       43.21       42.32      9.14 o
 -10   2   1       44.46       43.85     11.12 o
  -9   2   1     1877.57     1837.19     33.75 o
  -8   2   1      445.47      442.52     11.68 o
  -7   2   1      173.45      185.31     11.31 o
  -6   2   1     1806.85     1864.69     26.67 o
  -5   2   1     1026.20     1066.00     13.80 o
  -4   2   1       17.72       19.41      3.57 o
  -3   2   1      269.39      282.78      7.20 o
  -2   2   1     1884.73     1797.83     18.51 o
  -1   2   1     3235.98     2964.91     22.97 o
   0   2   1     1629.12     1514.36     18.90 o
   1   2   1    22219.06    20148.10     44.73 o
   2   2   1      507.59      458.94      6.32 o
   3   2   1      398.95      425.20      8.09 o
   4   2   1      169.60      164.07      6.64 o
   5   2   1        7.96        5.12      5.64 o
   6   2   1      312.83      322.36     12.83 o
   7   2   1        0.01        1.06      6.85 o
   8   2   1       97.57      102.82     10.48 o
   9   2   1      217.45      237.29     13.72 o
  10   2   1      187.35      184.43     16.81 o
  11   2   1       31.08       29.54     10.17 o
  12   2   1       42.90       37.83     11.22 o
  13   2   1       19.90       18.22     11.12 o
 -13   3   1        2.52       10.04     14.46 o
 -12   3   1       12.09       10.53     12.94 o
 -11   3   1       34.64       17.14     14.33 o
 -10   3   1      475.57      444.61     24.19 o
  -9   3   1      875.62      926.13     47.51 o
  -8   3   1       12.32       19.59     12.48 o
  -7   3   1      366.85      359.10     18.49 o
  -6   3   1       85.56       77.49      8.49 o
  -5   3   1      223.70      226.34     10.59 o
  -4   3   1      149.20      151.69      6.73 o
  -3   3   1      603.23      569.40     16.41 o
  -2   3   1       67.04       69.74      3.05 o
  -1   3   1     3688.64     3534.84     16.70 o
   0   3   1     9745.06     9175.35     43.50 o
   1   3   1     1141.63     1109.89     10.22 o
   2   3   1     3507.21     3360.58     16.67 o
   3   3   1       27.42       30.17      3.90 o
   4   3   1      567.34      622.89     12.35 o
   5   3   1       17.13        9.90      4.12 o
   6   3   1        2.75        3.59      5.95 o
   7   3   1        0.21       -3.79      7.23 o
   8   3   1     2006.25     1946.30     33.41 o
   9   3   1       99.28      102.89     10.84 o
  10   3   1       22.37       20.93     10.84 o
  11   3   1       15.26       12.73     10.08 o
  12   3   1       53.71       62.18     10.43 o
  13   3   1       15.66        8.21     18.89 o
 -13   4   1       11.30       20.59     18.85 o
 -12   4   1        7.82       10.42     13.64 o
 -11   4   1        5.17        7.73     13.73 o
 -10   4   1      104.69      111.91     29.27 o
  -9   4   1       29.49       12.14     14.07 o
  -8   4   1      598.58      556.17     24.58 o
  -7   4   1       97.30      107.42     10.71 o
  -6   4   1       87.42       80.70      9.44 o
  -5   4   1      747.45      811.93     22.89 o
  -4   4   1      189.26      161.11      8.39 o
  -3   4   1     2478.77     2456.90     21.38 o
  -2   4   1      179.67      177.60      6.25 o
  -1   4   1      982.41      961.64     14.29 o
   0   4   1       31.33       40.54      2.76 o
   1   4   1     1386.43     1351.03     39.05 o
   2   4   1     1191.81     1237.55     22.57 o
   3   4   1      174.45      194.21     11.06 o
   4   4   1        0.91        2.71      4.44 o
   5   4   1      317.71      315.25     27.67 o
   6   4   1       63.99       57.87     15.89 o
   7   4   1      317.38      286.13     26.49 o
   8   4   1       15.91        8.83     18.19 o
   9   4   1       75.19      129.63     30.04 o
  10   4   1       72.43      101.71     29.56 o
  11   4   1        0.20        4.30     14.52 o
  12   4   1       22.90       31.37     24.61 o
 -12   5   1        1.44       28.66     21.30 o
 -11   5   1      196.13      214.62     29.73 o
 -10   5   1        0.47        7.17     18.32 o
  -9   5   1       15.52        4.18     17.38 o
  -8   5   1        1.12        5.69     15.75 o
  -7   5   1      363.06      389.36     20.91 o
  -6   5   1      577.88      577.80     22.55 o
  -5   5   1        0.84        4.68      8.37 o
  -4   5   1      701.58      688.29     21.69 o
  -3   5   1      126.64      109.52      8.90 o
  -2   5   1       51.52       55.94      3.88 o
  -1   5   1      149.97      155.94      4.72 o
   0   5   1      470.88      493.44      7.07 o
   1   5   1      121.48      108.84      8.51 o
   2   5   1        4.90       10.00      1.86 o
   3   5   1     1753.69     1823.14     20.89 o
   4   5   1      258.40      281.86      7.76 o
   5   5   1      810.70      870.23     17.90 o
   6   5   1       63.23       73.27     16.85 o
   7   5   1        8.43        6.26     16.52 o
   8   5   1       12.29       19.42     18.73 o
   9   5   1        5.13        7.74     19.47 o
  10   5   1       18.10       40.04     17.95 o
  11   5   1       24.85       54.33     25.40 o
  12   5   1        4.55        4.82     16.47 o
 -12   6   1        1.36       10.15     16.75 o
 -11   6   1       19.04       12.86     19.93 o
 -10   6   1        4.14       11.84     19.50 o
  -9   6   1        7.66        4.82     16.28 o
  -8   6   1      357.96      282.43     27.83 o
  -7   6   1       11.01        4.26     11.60 o
  -6   6   1       45.80       43.88     11.51 o
  -5   6   1       12.32       17.95      4.80 o
  -4   6   1       96.83       94.16      3.79 o
  -3   6   1      126.36      120.92      6.33 o
  -2   6   1       86.17       76.19      4.47 o
  -1   6   1      405.41      385.38      8.03 o
   0   6   1     1715.85     1699.27     20.57 o
   1   6   1      185.42      170.57      8.92 o
   2   6   1     1059.33     1068.45     30.72 o
   3   6   1      154.41      156.25      4.68 o
   4   6   1      146.76      159.84      5.89 o
   5   6   1        5.11        5.21      3.48 o
   6   6   1      258.47      289.73     26.48 o
   7   6   1        7.20       16.71     16.99 o
   8   6   1       44.68       23.56     18.64 o
   9   6   1       23.24       23.22     19.48 o
  10   6   1       13.89       38.22     15.81 o
  11   6   1       24.90       42.80     26.92 o
 -11   7   1       12.54       26.66     21.71 o
 -10   7   1       29.85       40.86     21.68 o
  -9   7   1        4.05       -2.70     17.86 o
  -8   7   1       19.45       19.95     11.79 o
  -7   7   1      435.66      432.82     51.58 o
  -6   7   1        2.25        1.92      8.41 o
  -5   7   1        0.00        2.58      3.40 o
  -4   7   1      341.64      357.83      9.76 o
  -3   7   1      104.51      101.42      6.53 o
  -2   7   1       60.51       55.04      5.17 o
  -1   7   1      125.21      128.28      5.51 o
   0   7   1       32.55       31.76      2.52 o
   1   7   1      102.63      114.66      4.92 o
   2   7   1        1.82        2.11      4.10 o
   3   7   1        6.86        8.15      2.76 o
   4   7   1        2.72        2.44      3.23 o
   5   7   1       12.57       12.64     11.45 o
   6   7   1      101.42      114.64     32.42 o
   7   7   1       77.69       75.59     16.98 o
   8   7   1       16.02       27.82     14.37 o
   9   7   1       92.03       80.38     23.53 o
  10   7   1       20.36       45.89     16.10 o
  11   7   1       11.90       21.93     19.60 o
 -10   8   1       13.37        6.41     12.16 o
  -9   8   1        0.14       -3.73     13.16 o
  -8   8   1        0.15        0.05      9.55 o
  -7   8   1       18.19       13.77      9.73 o
  -6   8   1       40.99       51.26      8.63 o
  -5   8   1       13.13        8.34      6.89 o
  -4   8   1        0.36        0.85      6.48 o
  -3   8   1      332.68      316.05      9.43 o
  -2   8   1       14.39       17.85      3.87 o
  -1   8   1       47.66       50.42      4.03 o
   0   8   1      224.00      221.98     10.17 o
   1   8   1        4.31        1.29      4.20 o
   2   8   1      245.84      238.38     10.70 o
   3   8   1       10.42       13.47      8.44 o
   4   8   1        0.51       11.91      9.54 o
   5   8   1      207.33      229.33     28.42 o
   6   8   1        0.54        6.78     11.39 o
   7   8   1       36.22       30.67     16.48 o
   8   8   1      194.00      196.84     26.12 o
   9   8   1       13.20       21.12     19.58 o
  10   8   1       14.48       41.56     13.33 o
  -9   9   1       26.17       16.54     14.12 o
  -8   9   1       71.01       74.83     11.94 o
  -7   9   1        1.66       -6.17      9.98 o
  -6   9   1       44.66       43.90      9.86 o
  -5   9   1       26.17       26.40      7.95 o
  -4   9   1      822.52      809.30     18.45 o
  -3   9   1        5.37        3.25      6.21 o
  -2   9   1      346.56      346.25     15.33 o
  -1   9   1       58.62       45.57      6.04 o
   0   9   1      320.96      326.72     14.95 o
   1   9   1       49.27       56.22      9.44 o
   2   9   1       57.51       61.13     10.30 o
   3   9   1       55.73       55.65      7.47 o
   4   9   1       11.04       11.83      7.98 o
   5   9   1      530.31      521.15     16.61 o
   6   9   1       48.91       51.89     23.95 o
   7   9   1      124.20      138.55     22.97 o
   8   9   1        4.22        8.71     17.36 o
   9   9   1       11.12       12.37     20.63 o
  -8  10   1        0.87        5.63     19.52 o
  -7  10   1       17.99       23.49     12.85 o
  -6  10   1        2.33        5.56     12.52 o
  -5  10   1        0.77        1.54      9.68 o
  -4  10   1       11.90        9.76      8.64 o
  -3  10   1       54.12       59.74     16.55 o
  -2  10   1       10.81       -9.93     16.51 o
  -1  10   1      183.41      192.90     27.45 o
   0  10   1       64.70       58.46     15.59 o
   1  10   1       34.21       55.62     14.65 o
   2  10   1      203.14      215.02     13.99 o
   3  10   1       74.75       85.44     11.77 o
   4  10   1        1.80        6.10      9.87 o
   5  10   1       40.85       57.56     11.88 o
   6  10   1       49.53       56.55     14.80 o
   7  10   1       36.32       17.30     16.56 o
   8  10   1        7.10        8.79     19.73 o
  -7  11   1        7.83        0.03     26.30 o
  -6  11   1        0.00       -4.25     22.63 o
  -5  11   1        3.32        7.35     24.25 o
  -4  11   1       38.89       28.83     16.81 o
  -3  11   1       25.55        1.65     14.05 o
  -2  11   1        2.08       -2.59     16.13 o
  -1  11   1        0.00       -6.12     16.45 o
   0  11   1       22.26       19.10     15.85 o
   1  11   1       60.90       44.51     16.42 o
   2  11   1        2.64        6.64     16.53 o
   3  11   1      157.01      145.88     20.47 o
   4  11   1      246.87      226.57     22.17 o
   5  11   1       54.39       58.47     27.86 o
   6  11   1        3.37       -4.97     25.32 o
  -4  12   1       12.42       18.78     27.34 o
  -3  12   1       10.15       19.83     15.11 o
  -2  12   1        0.58      -10.36     14.15 o
  -1  12   1        3.25       13.40     15.93 o
   0  12   1        3.14       -9.84     19.91 o
   1  12   1        6.64        9.50     16.93 o
   2  12   1        1.78       -0.62     16.83 o
   3  12   1       54.38       52.48     17.26 o
   4  12   1      103.59       83.84     27.85 o
 -12   0   2        0.00        4.75     14.66 o
 -10   0   2        1.77       17.84     25.74 o
  -8   0   2      185.20      147.57     25.52 o
  -6   0   2     1414.95     1453.69     54.58 o
  -4   0   2      124.81      123.11      6.23 o
  -2   0   2     2119.03     1995.62     26.69 o
   2   0   2    10461.89     9794.70     58.35 o
   4   0   2      408.65      414.40     14.82 o
   6   0   2      173.99      186.60     13.57 o
   8   0   2        0.30       -3.55     11.29 o
  10   0   2      459.59      453.97     25.75 o
  12   0   2        3.37       -5.24     13.75 o
 -13   1   2        5.63        9.18     10.62 o
 -12   1   2        0.25       -3.70     10.19 o
 -11   1   2        4.00        4.72      8.89 o
 -10   1   2       53.68       54.26     10.85 o
  -9   1   2       36.41       37.60      9.74 o
  -8   1   2       15.44        9.66      5.68 o
  -7   1   2       14.86       14.89      4.31 o
  -6   1   2     1383.00     1360.69     18.70 o
  -5   1   2      554.75      539.28      9.33 o
  -4   1   2      605.26      556.45     12.94 o
  -3   1   2      408.17      375.23     10.37 o
  -2   1   2        3.26        3.44      2.89 o
  -1   1   2     3206.90     3049.24     30.12 o
   0   1   2      484.85      457.56      7.47 o
   1   1   2     4041.26     3841.67     36.66 o
   2   1   2     7156.66     6654.89     46.85 o
   3   1   2       42.48       48.26      4.03 o
   4   1   2       86.90       78.89      5.28 o
   5   1   2      703.24      737.47     20.20 o
   6   1   2       51.17       73.30      7.61 o
   7   1   2      770.64      763.35     17.90 o
   8   1   2       22.53       27.60      8.83 o
   9   1   2      360.07      349.09     16.31 o
  10   1   2      174.66      184.93     13.64 o
  11   1   2       94.10      113.01     12.39 o
  12   1   2       36.59       29.38     10.54 o
  13   1   2        4.13       -0.70     11.34 o
 -13   2   2        1.56      -11.28     13.30 o
 -12   2   2       16.51       28.85     21.52 o
 -11   2   2        6.99       -1.33     14.09 o
 -10   2   2       90.89       80.37     15.23 o
  -9   2   2      310.10      287.27     16.57 o
  -8   2   2        2.61        2.80      4.58 o
  -7   2   2       88.74       96.14      5.51 o
  -6   2   2     2176.17     2288.03     22.15 o
  -5   2   2       27.22       34.40      5.50 o
  -4   2   2      585.79      555.28     12.15 o
  -3   2   2       97.22      104.72      4.81 o
  -2   2   2      191.80      180.75      3.97 o
  -1   2   2      142.92      140.67      3.63 o
   0   2   2    22147.27    19978.80     36.93 o
   1   2   2    22921.41    20616.94     47.56 o
   2   2   2     2754.83     2752.37     30.80 o
   3   2   2      230.34      233.09      6.55 o
   4   2   2      224.12      242.52      7.83 o
   5   2   2      124.32      131.91      8.05 o
   6   2   2       68.12       68.15      8.03 o
   7   2   2       14.43       26.40     12.23 o
   8   2   2      795.81      794.69     20.14 o
   9   2   2        0.01        1.89      9.36 o
  10   2   2     1010.26     1006.44     27.38 o
  11   2   2      220.64      233.59     16.44 o
  12   2   2        7.67        4.18     10.66 o
  13   2   2        0.14       -1.55     13.29 o
 -13   3   2        6.70       11.17     13.15 o
 -12   3   2       26.84       24.80     13.09 o
 -11   3   2       76.78      113.55     18.08 o
 -10   3   2      284.98      251.68     19.57 o
  -9   3   2       24.96       34.14     13.36 o
  -8   3   2       16.58       10.38      6.89 o
  -7   3   2      190.64      209.09     12.27 o
  -6   3   2       76.02       81.14      8.35 o
  -5   3   2        8.74        8.06      6.44 o
  -4   3   2      151.40      173.02      6.00 o
  -3   3   2      131.09      133.89      3.88 o
  -2   3   2      275.01      274.57      4.73 o
  -1   3   2     5287.46     5074.31     20.79 o
   0   3   2       24.76       24.15      2.21 o
   1   3   2     2033.98     1970.42     16.92 o
   2   3   2      464.69      461.37      7.38 o
   3   3   2     1274.89     1366.47     13.67 o
   4   3   2     3727.67     3990.05     30.31 o
   5   3   2      549.81      558.85     16.91 o
   6   3   2       24.65       31.05      7.32 o
   7   3   2       62.58       50.84     10.73 o
   8   3   2        5.29       11.65     10.37 o
   9   3   2        2.27        6.26      7.70 o
  10   3   2      178.41      182.87     19.91 o
  11   3   2       48.18       54.28     11.24 o
  12   3   2       13.73       10.04     11.05 o
 -13   4   2       18.54       32.38     22.29 o
 -12   4   2       18.93        1.86     16.29 o
 -11   4   2       53.42       62.01     16.48 o
 -10   4   2      251.65      271.28     25.47 o
  -9   4   2      203.15      231.69     19.77 o
  -8   4   2     1648.40     1648.72     92.53 o
  -7   4   2       46.73       39.06      9.04 o
  -6   4   2       63.85       67.95      8.41 o
  -5   4   2      216.62      236.90     10.98 o
  -4   4   2       79.28       79.31      4.49 o
  -3   4   2      281.50      301.37      6.65 o
  -2   4   2      232.34      234.35      4.98 o
  -1   4   2      106.11       96.43      3.97 o
   0   4   2      252.46      274.36      3.96 o
   1   4   2      811.32      888.66     10.00 o
   2   4   2      501.68      466.86     10.33 o
   3   4   2     3367.02     3456.78     22.21 o
   4   4   2      963.46      998.81     19.41 o
   5   4   2      934.89      972.07     16.83 o
   6   4   2        6.72        5.57      6.50 o
   7   4   2        2.29       -0.55      6.77 o
   8   4   2       64.37       64.81     14.43 o
   9   4   2      676.49      678.02     32.57 o
  10   4   2       54.30       55.09     10.63 o
  11   4   2       82.20       80.20     16.90 o
  12   4   2        0.73        1.15     15.49 o
 -12   5   2      101.03      117.07     26.57 o
 -11   5   2       84.93      118.95     28.18 o
 -10   5   2       62.81       67.26     14.72 o
  -9   5   2      175.77      174.19     17.87 o
  -8   5   2      112.85      113.94     15.36 o
  -7   5   2       27.83       20.44      6.22 o
  -6   5   2       55.02       45.51      6.68 o
  -5   5   2      162.81      166.84      8.25 o
  -4   5   2      863.06      911.27     11.73 o
  -3   5   2      366.88      345.33     14.15 o
  -2   5   2      244.99      287.12      5.83 o
  -1   5   2       46.27       46.37      4.16 o
   0   5   2      395.61      396.13      7.98 o
   1   5   2      105.23      106.84      5.26 o
   2   5   2     1762.49     1840.81     37.78 o
   3   5   2      183.87      216.04     10.85 o
   4   5   2        7.91        8.87      3.09 o
   5   5   2       19.08       18.05      5.05 o
   6   5   2        1.23       -0.40     14.86 o
   7   5   2       26.84       17.98     16.67 o
   8   5   2      281.31      301.63     21.10 o
   9   5   2        5.63       21.08     15.90 o
  10   5   2       18.65       34.31     16.99 o
  11   5   2        1.34        5.89     16.95 o
  12   5   2       79.82       97.21     18.56 o
 -12   6   2        3.88       34.66     21.56 o
 -11   6   2        3.86       -4.56     19.25 o
 -10   6   2        6.17       13.54     17.84 o
  -9   6   2        6.14       10.26      9.70 o
  -8   6   2       48.72       34.16      9.17 o
  -7   6   2      417.88      402.13     11.42 o
  -6   6   2      163.32      164.09      7.41 o
  -5   6   2        2.59        7.47      4.23 o
  -4   6   2      331.11      325.14      8.51 o
  -3   6   2       60.98       63.78      6.56 o
  -2   6   2     1392.17     1348.24     15.77 o
  -1   6   2     2229.02     2234.63     33.01 o
   0   6   2      140.01      135.21      5.03 o
   1   6   2       82.31       77.21      4.58 o
   2   6   2      620.23      617.28     11.99 o
   3   6   2      100.32       97.05      6.17 o
   4   6   2       41.71       41.79      3.59 o
   5   6   2       48.38       47.21      4.57 o
   6   6   2        5.19        6.08     11.76 o
   7   6   2      229.57      207.76     26.97 o
   8   6   2       18.72       22.99     15.84 o
   9   6   2      130.22      146.86     19.11 o
  10   6   2       44.53       47.02     16.64 o
  11   6   2        0.46        0.95     13.84 o
 -11   7   2       55.95       46.37     17.08 o
 -10   7   2       14.52       16.02     12.60 o
  -9   7   2        9.70        0.77     10.07 o
  -8   7   2       48.98       46.73     11.16 o
  -7   7   2       11.84        7.08     10.18 o
  -6   7   2        9.12       11.32      6.75 o
  -5   7   2      183.43      194.49     11.03 o
  -4   7   2       28.70       29.84      6.62 o
  -3   7   2     1630.03     1656.30     17.10 o
  -2   7   2      105.61      107.16      4.35 o
  -1   7   2       22.60       21.27      3.88 o
   0   7   2       53.21       47.34      3.08 o
   1   7   2      119.19      108.75     11.00 o
   2   7   2       25.28       26.98      2.89 o
   3   7   2        1.16        0.48      2.61 o
   4   7   2       24.00       24.39     12.99 o
   5   7   2       76.17       56.55     11.98 o
   6   7   2      166.76      165.98     23.04 o
   7   7   2       41.44       27.47     17.08 o
   8   7   2       21.43       11.70     18.60 o
   9   7   2       14.92       26.80     17.30 o
  10   7   2        0.77       31.48     35.11 o
  11   7   2       40.62       63.76     18.46 o
 -10   8   2        3.31        4.20     12.79 o
  -9   8   2       18.86        0.83     10.94 o
  -8   8   2        0.14       -7.04     10.34 o
  -7   8   2       13.59       14.25      8.87 o
  -6   8   2        3.86        2.00      7.28 o
  -5   8   2      150.82      135.44      9.65 o
  -4   8   2        1.54       -2.14      5.95 o
  -3   8   2        2.05        0.56      4.53 o
  -2   8   2      105.65       97.51      5.97 o
  -1   8   2      219.12      225.20      6.89 o
   0   8   2       16.72       12.50      2.78 o
   1   8   2      286.42      277.46      9.85 o
   2   8   2       28.39       27.81      8.78 o
   3   8   2       56.46       57.57     12.33 o
   4   8   2        1.13        0.22     11.17 o
   5   8   2        3.10        0.89     12.39 o
   6   8   2       53.94       61.24     17.57 o
   7   8   2        2.03        0.37     14.03 o
   8   8   2       27.88       51.19     17.86 o
   9   8   2        1.05       23.37     26.13 o
  10   8   2        5.43       20.87     30.01 o
 -10   9   2       11.05        0.93     15.22 o
  -9   9   2       15.59       -2.42     11.84 o
  -8   9   2        3.40        7.96     10.40 o
  -7   9   2      101.70       86.75     12.13 o
  -6   9   2      132.24      111.86     12.04 o
  -5   9   2       60.18       62.78      8.67 o
  -4   9   2      102.72       97.21      9.03 o
  -3   9   2      278.68      281.83     11.00 o
  -2   9   2      287.07      290.22     12.12 o
  -1   9   2        0.51       -2.64      4.89 o
   0   9   2      224.49      224.76     13.52 o
   1   9   2      480.15      495.96     18.58 o
   2   9   2       10.44        7.72      9.23 o
   3   9   2      505.40      543.13     29.06 o
   4   9   2        0.89       -2.32      9.53 o
   5   9   2      275.94      289.37     21.56 o
   6   9   2       28.58       26.94     17.00 o
   7   9   2        9.28        0.60     17.99 o
   8   9   2        0.05        6.84     26.05 o
   9   9   2        5.87       22.63     12.97 o
  -8  10   2       24.77       27.42     14.44 o
  -7  10   2       10.48       -7.51     12.54 o
  -6  10   2        3.56       10.10     13.13 o
  -5  10   2       13.76       12.74     11.47 o
  -4  10   2       27.73       14.98     14.89 o
  -3  10   2      207.76      198.35     19.80 o
  -2  10   2      116.64      125.54     17.89 o
  -1  10   2       21.16        7.65     14.03 o
   0  10   2        0.23       -3.76     14.55 o
   1  10   2       18.86       12.45      8.85 o
   2  10   2      131.62      129.98     14.98 o
   3  10   2       37.28       46.49     11.52 o
   4  10   2       35.88       42.03     11.41 o
   5  10   2      113.93      120.89     14.15 o
   6  10   2       26.78       30.83     17.21 o
   7  10   2        1.02       -6.43     15.99 o
   8  10   2        2.28       14.30     20.27 o
  -7  11   2        8.22       18.05     21.60 o
  -6  11   2        5.63       15.58     21.90 o
  -5  11   2        0.48        1.17     25.23 o
  -4  11   2      119.99      127.66     18.63 o
  -3  11   2       13.54        7.86     12.43 o
  -2  11   2       70.94       64.25     16.86 o
  -1  11   2        0.74        1.58     15.03 o
   0  11   2       71.41       79.08     22.45 o
   1  11   2        8.47       -7.95     14.35 o
   2  11   2      102.83       94.05     16.83 o
   3  11   2        0.30        4.97     16.26 o
   4  11   2        1.63       -1.39     15.55 o
   5  11   2      175.65      178.70     24.77 o
   6  11   2        4.83       28.89     20.42 o
  -4  12   2       98.65      103.33     32.06 o
  -3  12   2       34.67       41.80     28.02 o
  -2  12   2       18.83       15.15     14.41 o
  -1  12   2       23.40        5.99     14.20 o
   0  12   2       43.00       46.25     16.71 o
   1  12   2        0.16      -17.56     17.56 o
   2  12   2        3.99       -4.54     17.87 o
   3  12   2        0.10        4.98     17.03 o
   4  12   2      107.85       90.04     28.29 o
 -13   0   3        0.66       10.31     14.99 o
 -11   0   3      150.23      160.36     19.26 o
  -9   0   3       30.43       27.62     13.18 o
  -7   0   3      646.79      661.58     30.43 o
  -5   0   3     7554.62     7722.80    125.84 o
  -3   0   3     5331.57     4980.32     51.50 o
  -1   0   3    10487.29     9634.47     56.64 o
   1   0   3    24650.30    22111.69     98.19 o
   3   0   3       69.57       73.70      6.54 o
   5   0   3       87.10       95.53     10.56 o
   7   0   3      135.93      125.65     13.44 o
   9   0   3      262.31      271.97     28.58 o
  11   0   3        2.81        0.37     11.48 o
  13   0   3        4.97      -13.68     18.29 o
 -14   1   3        3.93       37.98     16.50 o
 -13   1   3       11.24        8.78     12.53 o
 -12   1   3        2.41       19.43     12.24 o
 -11   1   3       47.89       44.41     10.73 o
 -10   1   3        1.84        2.60     12.44 o
  -9   1   3        0.04       -2.10     10.43 o
  -8   1   3       26.54       19.41      8.88 o
  -7   1   3       92.80      102.75     10.37 o
  -6   1   3      332.48      329.98     13.04 o
  -5   1   3     2772.29     2748.83     30.39 o
  -4   1   3      831.73      780.68     11.53 o
  -3   1   3       87.55       94.78      5.66 o
  -2   1   3      112.73      119.85      7.16 o
  -1   1   3     2376.07     2225.42     19.38 o
   0   1   3     2899.28     2679.04     21.54 o
   1   1   3      115.94      113.80      4.43 o
   2   1   3    10018.54     9470.92     61.30 o
   3   1   3     1514.91     1502.60     17.40 o
   4   1   3        5.20        5.20      3.79 o
   5   1   3       85.52       89.05      7.53 o
   6   1   3        0.34       -1.66      6.47 o
   7   1   3        1.01       -0.51      6.89 o
   8   1   3      631.08      655.54     19.14 o
   9   1   3      594.60      579.89     20.00 o
  10   1   3      253.59      235.84     15.20 o
  11   1   3      154.17      158.19     13.99 o
  12   1   3        5.58        5.59     10.76 o
 -13   2   3       10.82       14.97     13.05 o
 -12   2   3       22.26       19.63     13.54 o
 -11   2   3        0.34        4.50     13.83 o
 -10   2   3      421.98      394.83     22.64 o
  -9   2   3        2.34       16.01     13.75 o
  -8   2   3       59.12       70.86     19.90 o
  -7   2   3        4.83        2.62      7.78 o
  -6   2   3      890.94      947.37     29.77 o
  -5   2   3      223.18      241.61     12.11 o
  -4   2   3      608.93      590.03      9.67 o
  -3   2   3       62.64       70.26      4.29 o
  -2   2   3     6275.07     5928.98     21.83 o
  -1   2   3     7519.41     7190.05     39.48 o
   0   2   3     3158.13     3108.36     15.23 o
   1   2   3     4772.86     4794.20     32.81 o
   2   2   3      106.19      100.43      5.20 o
   3   2   3     1686.72     1710.24     26.84 o
   4   2   3      412.88      426.76     10.22 o
   5   2   3      214.92      248.38     11.12 o
   6   2   3      480.01      469.46     23.08 o
   7   2   3        2.37        0.07      7.45 o
   8   2   3       56.17       49.82     12.23 o
   9   2   3       18.07       10.91      8.26 o
  10   2   3        0.34        3.81      9.30 o
  11   2   3       33.84       41.52     12.10 o
  12   2   3       18.90       19.31     12.03 o
 -13   3   3        0.11       10.11     10.78 o
 -12   3   3        3.57       10.54     14.87 o
 -11   3   3       41.56       51.87     16.85 o
 -10   3   3       41.00       26.66     13.05 o
  -9   3   3        1.10       -3.86     12.93 o
  -8   3   3       52.49       52.78     10.01 o
  -7   3   3       70.45       84.98      9.35 o
  -6   3   3        1.19        6.70      6.77 o
  -5   3   3      731.99      683.09     16.54 o
  -4   3   3     1351.24     1321.97     12.21 o
  -3   3   3     1221.07     1217.56     11.15 o
  -2   3   3      897.36      881.35      6.21 o
  -1   3   3       65.47       66.30      2.72 o
   0   3   3      101.22       92.83      3.03 o
   1   3   3     1296.71     1262.34     14.38 o
   2   3   3      733.54      771.63      9.30 o
   3   3   3     1764.45     1883.36     14.78 o
   4   3   3        5.29        5.47      3.84 o
   5   3   3       58.10       70.82      7.41 o
   6   3   3        3.02        6.67      6.39 o
   7   3   3       42.23       43.73      8.12 o
   8   3   3        7.22        5.96      8.18 o
   9   3   3       11.13       19.95      9.18 o
  10   3   3      106.34      120.40     13.40 o
  11   3   3      159.48      165.45     15.36 o
  12   3   3      150.39      222.99     17.54 o
 -13   4   3       19.58       14.14      9.78 o
 -12   4   3       65.46       46.76     11.38 o
 -11   4   3        2.09      -11.75     18.43 o
 -10   4   3        9.85        7.88     13.76 o
  -9   4   3      234.54      212.17     18.01 o
  -8   4   3      829.17      863.52     22.97 o
  -7   4   3        5.55        4.72      6.60 o
  -6   4   3      274.05      280.73      6.19 o
  -5   4   3        0.52       -1.37      3.24 o
  -4   4   3      157.09      165.75      5.19 o
  -3   4   3     2707.12     2732.76     32.48 o
  -2   4   3      874.47      888.32     12.91 o
  -1   4   3     1293.27     1345.87      9.22 o
   0   4   3       25.94       24.20      2.19 o
   1   4   3     1415.59     1490.84     14.71 o
   2   4   3      340.55      368.07     11.51 o
   3   4   3      591.41      566.98     17.50 o
   4   4   3      108.00      120.35      5.61 o
   5   4   3        2.15        3.02      4.63 o
   6   4   3        2.25        4.87      5.91 o
   7   4   3        1.42        2.52      6.81 o
   8   4   3        7.72       20.75      8.97 o
   9   4   3       67.28       66.04     11.51 o
  10   4   3        0.19        3.89      8.51 o
  11   4   3       89.12       89.98     12.31 o
  12   4   3       18.53       14.86     14.11 o
 -13   5   3        8.19       15.81     14.91 o
 -12   5   3       38.95       28.57     10.25 o
 -11   5   3       16.01       23.59      9.57 o
 -10   5   3       22.24       16.35      9.87 o
  -9   5   3      972.11     1063.00     22.24 o
  -8   5   3       79.95       78.53      9.37 o
  -7   5   3      258.91      278.86      7.05 o
  -6   5   3       25.93       24.56      4.76 o
  -5   5   3        9.46        8.59      4.11 o
  -4   5   3        0.19       -0.85      3.37 o
  -3   5   3      649.41      664.83      9.12 o
  -2   5   3      360.23      364.32      8.19 o
  -1   5   3      262.07      268.04      4.46 o
   0   5   3      427.94      441.29      9.76 o
   1   5   3      988.64      988.48     17.53 o
   2   5   3       71.64       74.01      5.87 o
   3   5   3      100.59      127.76      8.95 o
   4   5   3       11.21       14.78      3.23 o
   5   5   3        0.11       -3.46      9.40 o
   6   5   3        0.41       10.21     12.13 o
   7   5   3      104.89      120.31     16.27 o
   8   5   3       77.08       90.75     16.96 o
   9   5   3       86.39       89.22     22.55 o
  10   5   3        0.05        0.68     14.29 o
  11   5   3        0.21        4.12     15.36 o
 -12   6   3        0.25        0.81     16.17 o
 -11   6   3       25.59       29.14     12.88 o
 -10   6   3       62.97       77.90     15.86 o
  -9   6   3        9.26        4.42      7.93 o
  -8   6   3      142.95      136.74     10.22 o
  -7   6   3        7.80        4.07      6.84 o
  -6   6   3       50.72       44.14      5.38 o
  -5   6   3       15.71        9.05      3.89 o
  -4   6   3      349.44      367.70      7.65 o
  -3   6   3      253.56      255.37      9.81 o
  -2   6   3      563.63      561.85     10.03 o
  -1   6   3      552.06      547.22     11.33 o
   0   6   3        0.05        0.00      1.31 o
   1   6   3      446.75      480.20     10.06 o
   2   6   3      926.62      916.28     20.95 o
   3   6   3       12.91        8.47      5.55 o
   4   6   3      590.25      588.53     37.77 o
   5   6   3        4.76        5.66      4.21 o
   6   6   3      453.58      510.48     70.45 o
   7   6   3       64.15       90.22     31.71 o
   8   6   3        4.00       20.37     15.15 o
   9   6   3       40.06       40.20     24.76 o
  10   6   3        2.34        7.46     15.06 o
  11   6   3       83.43       92.83     19.61 o
 -11   7   3        0.94        6.43     14.86 o
 -10   7   3        9.62       16.63     13.16 o
  -9   7   3        0.22       11.99     11.33 o
  -8   7   3       15.56       14.04      9.21 o
  -7   7   3       48.70       43.81     10.69 o
  -6   7   3      393.93      414.40     13.19 o
  -5   7   3      331.28      331.72     17.74 o
  -4   7   3      117.28      112.24      8.27 o
  -3   7   3       35.65       37.19      6.22 o
  -2   7   3       44.97       45.72      6.63 o
  -1   7   3      218.67      220.34      9.99 o
   0   7   3       18.62       14.67      1.74 o
   1   7   3      706.93      718.84     17.07 o
   2   7   3      604.65      594.71     18.95 o
   3   7   3       65.87       66.11     11.49 o
   4   7   3       44.53       63.76     14.83 o
   5   7   3      187.81      183.56     21.71 o
   6   7   3      653.03      596.76     37.24 o
   7   7   3      129.01      149.86     17.50 o
   8   7   3       58.82       61.54     13.18 o
   9   7   3       17.75       19.43     13.72 o
  10   7   3        1.28       20.99     15.56 o
 -11   8   3        0.00      -15.20     15.91 o
 -10   8   3       35.24       41.71     13.54 o
  -9   8   3       13.16       13.36     10.39 o
  -8   8   3       19.52       13.86     10.49 o
  -7   8   3       15.31        7.03      9.21 o
  -6   8   3      219.00      208.48     13.79 o
  -5   8   3      221.80      222.33     11.00 o
  -4   8   3       51.21       51.47      7.20 o
  -3   8   3      133.54      126.37      7.98 o
  -2   8   3      125.59      124.09      8.24 o
  -1   8   3       29.06       31.19      4.79 o
   0   8   3        6.22        4.53      1.77 o
   1   8   3       80.54       69.03     11.06 o
   2   8   3        5.68       10.21     10.82 o
   3   8   3       39.90       32.31     11.83 o
   4   8   3       86.21       96.20     19.54 o
   5   8   3       30.77       22.64     16.47 o
   6   8   3      178.15      164.68     30.55 o
   7   8   3        0.25        8.90     12.97 o
   8   8   3        0.04       10.07     13.11 o
   9   8   3        6.86        8.98     14.68 o
 -10   9   3       12.22        5.00     14.56 o
  -9   9   3       47.09       49.25     11.69 o
  -8   9   3        0.35        5.11     10.92 o
  -7   9   3       17.47       13.21      9.69 o
  -6   9   3        1.94       -8.25      8.69 o
  -5   9   3       88.89       78.40      8.53 o
  -4   9   3        9.87        9.82      5.85 o
  -3   9   3       25.91       22.57      5.29 o
  -2   9   3       94.22       92.07      7.56 o
  -1   9   3       54.01       52.91      9.06 o
   0   9   3      165.91      176.51     13.02 o
   1   9   3        3.64        8.67      8.77 o
   2   9   3       37.51       32.12     10.31 o
   3   9   3       37.76       39.72     11.75 o
   4   9   3        3.80        9.93     15.05 o
   5   9   3       14.03       31.72     16.67 o
   6   9   3      149.67      165.63     19.38 o
   7   9   3       83.51       97.51     23.03 o
   8   9   3        0.82       17.02     15.07 o
  -8  10   3       10.74       29.23     17.24 o
  -7  10   3       18.16       12.00     12.57 o
  -6  10   3        0.13        0.96     12.41 o
  -5  10   3       87.56       52.70     30.25 o
  -4  10   3       21.32       11.01     13.29 o
  -3  10   3      242.55      224.52     44.74 o
  -2  10   3       34.56       29.32     13.87 o
  -1  10   3       32.21       18.84     15.57 o
   0  10   3        5.73        3.65      8.82 o
   1  10   3       16.34       13.35      9.86 o
   2  10   3       31.22       29.90     10.93 o
   3  10   3       16.78       13.81      9.45 o
   4  10   3       21.28       22.62     12.73 o
   5  10   3      228.53      216.80     20.23 o
   6  10   3       12.42       12.13     18.21 o
   7  10   3        0.73        8.04     20.45 o
  -7  11   3        4.80       -0.48     25.98 o
  -6  11   3        1.73       29.06     26.71 o
  -5  11   3       11.96       -5.92     27.74 o
  -4  11   3        1.05        3.10     13.79 o
  -3  11   3       18.20       -9.75     13.74 o
  -2  11   3        0.09        0.54     14.66 o
  -1  11   3      101.28       94.01     17.90 o
   0  11   3       18.24       14.67     14.29 o
   1  11   3        9.80       10.03     15.92 o
   2  11   3       59.66       53.01     18.68 o
   3  11   3       23.43       18.13     19.52 o
   4  11   3       71.65       54.41     26.13 o
   5  11   3        2.88       30.04     17.88 o
   6  11   3        0.60       13.67     17.29 o
  -4  12   3       19.10        1.73     28.47 o
  -3  12   3        9.17      -17.31     44.98 o
  -2  12   3        4.95      -11.16     16.53 o
  -1  12   3        9.77        5.38     16.98 o
   0  12   3        1.69        0.76     16.46 o
   1  12   3       24.30       16.74     15.07 o
   2  12   3       17.99       14.24     20.57 o
   3  12   3        3.31        0.43     23.48 o
 -14   0   4       11.46       -0.28     14.74 o
 -12   0   4       17.36       14.28     26.68 o
 -10   0   4        4.54        2.22     14.46 o
  -8   0   4        7.38        9.55     13.65 o
  -6   0   4     6361.51     6926.65     50.54 o
  -4   0   4     4567.06     4332.21     56.10 o
  -2   0   4      270.96      260.58     13.30 o
   0   0   4      551.67      535.73     16.71 o
   2   0   4     1339.60     1325.79     38.07 o
   4   0   4      568.04      607.97     26.52 o
   6   0   4       49.83       24.17     20.99 o
   8   0   4       36.83       25.27     13.98 o
  10   0   4       61.80       63.63     14.63 o
  12   0   4       17.92       26.70     12.73 o
 -14   1   4        1.38       23.99     11.31 o
 -13   1   4        2.84       13.35      9.59 o
 -12   1   4      119.28      142.63     14.53 o
 -11   1   4       94.18       92.18     15.52 o
 -10   1   4       71.70       61.20     18.75 o
  -9   1   4       76.20       72.25     17.31 o
  -8   1   4        1.18       -0.33     11.15 o
  -7   1   4        6.01        4.32      5.64 o
  -6   1   4     1521.30     1650.03     25.65 o
  -5   1   4      457.49      491.66     11.13 o
  -4   1   4       56.61       66.87      7.78 o
  -3   1   4      172.42      174.99      7.13 o
  -2   1   4       98.38      100.59      5.24 o
  -1   1   4    12918.43    12005.23     51.25 o
   0   1   4     4834.45     4562.62     32.42 o
   1   1   4     1852.33     1834.31     23.77 o
   2   1   4     8132.14     7973.46     48.93 o
   3   1   4      752.85      778.73     18.96 o
   4   1   4     4607.19     4994.13     41.76 o
   5   1   4       84.85       86.04      8.43 o
   6   1   4      392.42      393.04     13.33 o
   7   1   4      599.34      556.56     16.78 o
   8   1   4      104.48      108.48     11.13 o
   9   1   4      191.61      185.30     13.00 o
  10   1   4       82.24       58.20     10.33 o
  11   1   4       16.52        5.05     10.94 o
  12   1   4       35.62       26.67     11.74 o
 -14   2   4       65.75       68.01     11.16 o
 -13   2   4        0.94       -1.60      9.35 o
 -12   2   4        2.38        5.74      9.44 o
 -11   2   4       69.63       59.86     11.85 o
 -10   2   4       33.13       25.87     13.86 o
  -9   2   4       71.89       71.99     18.49 o
  -8   2   4        5.68       -3.54      6.83 o
  -7   2   4       58.19       51.16      6.66 o
  -6   2   4       73.75       75.95      6.80 o
  -5   2   4      203.28      224.13      8.40 o
  -4   2   4        9.54        1.23      4.80 o
  -3   2   4     1667.55     1562.02     11.65 o
  -2   2   4      283.36      277.94      5.63 o
  -1   2   4     5338.24     5244.85     47.79 o
   0   2   4     1755.84     1700.58     12.47 o
   1   2   4     3997.08     3838.33     27.09 o
   2   2   4     2896.53     2970.93     32.19 o
   3   2   4      799.00      758.99     12.10 o
   4   2   4      331.29      318.66      9.70 o
   5   2   4      427.24      472.06     24.98 o
   6   2   4       20.18       15.32      7.39 o
   7   2   4       16.92       16.92      8.53 o
   8   2   4        1.85        0.21      8.76 o
   9   2   4       67.68       61.94     16.54 o
  10   2   4       84.81       81.14     16.79 o
  11   2   4        3.75       -3.10     11.89 o
  12   2   4        7.25       -9.91     12.67 o
 -13   3   4       24.48       34.48     10.78 o
 -12   3   4        4.09        7.65      9.74 o
 -11   3   4       11.62       11.68      9.65 o
 -10   3   4       84.65       80.79     10.31 o
  -9   3   4       15.58       13.17      8.52 o
  -8   3   4        0.58        5.42      6.94 o
  -7   3   4      540.22      591.03     13.04 o
  -6   3   4      125.66      120.08      7.71 o
  -5   3   4     1223.45     1341.74     17.95 o
  -4   3   4        7.70       19.82      5.07 o
  -3   3   4      759.99      746.98      8.25 o
  -2   3   4      652.97      678.98      7.49 o
  -1   3   4       15.09       13.82      2.02 o
   0   3   4     1907.33     1956.21     16.47 o
   1   3   4       20.21       17.92      1.95 o
   2   3   4      142.04      141.62     14.45 o
   3   3   4     4191.86     4530.01     37.68 o
   4   3   4      954.84      994.86     14.86 o
   5   3   4      135.46      147.32      9.34 o
   6   3   4      377.40      395.83     21.80 o
   7   3   4       37.94       36.36      8.82 o
   8   3   4        2.73        5.69      8.53 o
   9   3   4        7.62        6.55      9.01 o
  10   3   4       40.08       33.13     10.97 o
  11   3   4        0.11        6.32     10.44 o
  12   3   4        3.82       21.50     12.99 o
 -13   4   4        8.16        5.36      9.56 o
 -12   4   4       30.42       28.96     10.62 o
 -11   4   4       30.21       24.50      9.67 o
 -10   4   4       59.74       49.67     12.55 o
  -9   4   4      656.33      674.35     16.62 o
  -8   4   4      328.11      339.14     12.05 o
  -7   4   4      265.37      251.06     10.30 o
  -6   4   4       67.57       63.93      6.29 o
  -5   4   4       14.68       15.03      4.48 o
  -4   4   4     2342.81     2408.35     18.55 o
  -3   4   4      284.43      296.57      5.95 o
  -2   4   4       31.78       32.00      2.42 o
  -1   4   4      276.33      263.18      5.34 o
   0   4   4     3581.99     3588.91     22.54 o
   1   4   4      913.88      954.47     16.83 o
   2   4   4     1504.34     1603.22     19.80 o
   3   4   4      688.50      700.54     10.76 o
   4   4   4        0.00        2.79      3.18 o
   5   4   4      178.89      196.77      9.30 o
   6   4   4      169.29      168.69     10.88 o
   7   4   4       59.88       68.91      9.17 o
   8   4   4       19.94       13.28      8.47 o
   9   4   4        3.74        2.73      8.46 o
  10   4   4        4.57       -7.46      9.69 o
  11   4   4       53.15       64.72     17.99 o
  12   4   4       57.87       76.57     26.43 o
 -13   5   4        7.29        9.96     13.20 o
 -12   5   4       70.72       49.02     10.53 o
 -11   5   4       82.84       79.57     10.68 o
 -10   5   4       73.10       61.46      9.38 o
  -9   5   4      134.31      130.64      9.73 o
  -8   5   4      265.10      262.87     11.03 o
  -7   5   4      947.69      962.00     16.71 o
  -6   5   4       25.19       21.59      5.37 o
  -5   5   4      715.66      763.29     11.51 o
  -4   5   4      108.72      126.90      6.15 o
  -3   5   4      287.06      322.81      6.94 o
  -2   5   4      159.35      175.07      5.26 o
  -1   5   4      513.40      486.09      7.17 o
   0   5   4      245.09      250.82      6.25 o
   1   5   4        0.96        0.42      2.71 o
   2   5   4      131.02      137.15      7.18 o
   3   5   4      312.73      321.84     10.88 o
   4   5   4        5.67        2.77      3.44 o
   5   5   4       45.80       55.51      6.56 o
   6   5   4       32.80       40.69      8.81 o
   7   5   4       17.45       15.21      6.92 o
   8   5   4      169.42      160.65     12.35 o
   9   5   4       35.04       43.31     13.70 o
  10   5   4        8.82        6.59     15.85 o
  11   5   4       31.07       30.30     17.17 o
 -12   6   4        7.14        5.49     16.66 o
 -11   6   4       27.49       16.67     13.74 o
 -10   6   4       53.55       47.25     14.20 o
  -9   6   4       64.00       71.07      9.16 o
  -8   6   4      714.23      715.64     18.18 o
  -7   6   4      121.11      120.91      9.20 o
  -6   6   4       23.27       28.83      4.87 o
  -5   6   4       22.73       21.04      4.12 o
  -4   6   4      172.63      189.80      7.84 o
  -3   6   4       75.76       69.41      6.98 o
  -2   6   4      565.63      605.91     10.74 o
  -1   6   4       10.76       10.48      2.14 o
   0   6   4       33.97       36.67      2.92 o
   1   6   4      228.94      225.56      5.81 o
   2   6   4      346.56      343.52     11.82 o
   3   6   4      878.23      870.72     16.72 o
   4   6   4      194.89      220.27     29.49 o
   5   6   4        0.01       11.75     11.24 o
   6   6   4       48.56       80.38     19.88 o
   7   6   4       61.46       62.44     17.50 o
   8   6   4        5.19        8.67     14.92 o
   9   6   4        1.30        1.84     14.92 o
  10   6   4        0.34       -5.40     13.60 o
  11   6   4       48.89       60.34     19.15 o
 -11   7   4       25.25       21.74     15.67 o
 -10   7   4       21.04       12.22     11.73 o
  -9   7   4       55.81       46.35     16.15 o
  -8   7   4       23.82       19.06     10.29 o
  -7   7   4      300.20      292.25     15.49 o
  -6   7   4        7.48        4.80      6.42 o
  -5   7   4      377.29      407.56     12.67 o
  -4   7   4      261.60      268.35     10.42 o
  -3   7   4      172.28      188.36     11.78 o
  -2   7   4        1.56        1.71      3.28 o
  -1   7   4       48.96       42.52      2.92 o
   0   7   4      250.51      245.40      5.66 o
   1   7   4      225.52      219.19      6.99 o
   2   7   4      284.58      285.95     10.23 o
   3   7   4      100.43      124.68     19.90 o
   4   7   4       10.22       19.89     10.14 o
   5   7   4        6.65        6.11     11.56 o
   6   7   4      102.21       87.06     15.04 o
   7   7   4       55.83       59.21     17.40 o
   8   7   4       26.33       21.44     13.36 o
   9   7   4        5.77       10.62     14.22 o
  10   7   4        0.76        3.46     16.34 o
 -11   8   4        7.74       23.02     12.02 o
 -10   8   4       12.07       10.63     11.84 o
  -9   8   4       17.55       15.02      9.98 o
  -8   8   4      172.43      206.36     15.51 o
  -7   8   4       25.65       11.37     10.19 o
  -6   8   4        8.06        6.78      9.10 o
  -5   8   4       68.53       60.54      7.88 o
  -4   8   4       10.87       13.08      5.33 o
  -3   8   4      216.90      224.19      9.69 o
  -2   8   4      181.83      191.46      7.54 o
  -1   8   4      124.19      128.30      9.07 o
   0   8   4     1105.27     1087.14     21.51 o
   1   8   4      199.86      209.08      9.81 o
   2   8   4      250.04      234.58     11.69 o
   3   8   4      326.71      323.04     16.24 o
   4   8   4      191.83      196.73     27.55 o
   5   8   4        0.01        4.96     10.95 o
   6   8   4        1.77        9.00     12.54 o
   7   8   4       45.92       53.92     14.19 o
   8   8   4        0.06      -14.44     14.44 o
   9   8   4       11.45       20.91     13.43 o
 -10   9   4      108.81       91.12     15.23 o
  -9   9   4       97.90      116.86     14.41 o
  -8   9   4       32.83       29.46     10.08 o
  -7   9   4       10.87       12.45      9.92 o
  -6   9   4       30.41       26.01      9.31 o
  -5   9   4       48.39       41.40      7.35 o
  -4   9   4        0.04        1.29      5.28 o
  -3   9   4      262.22      254.47      9.27 o
  -2   9   4       15.46       11.65      8.47 o
  -1   9   4      358.93      406.08     17.13 o
   0   9   4      210.28      221.69     14.29 o
   1   9   4        0.43       -3.82     10.06 o
   2   9   4      161.35      135.52     15.40 o
   3   9   4        8.72       22.04     14.65 o
   4   9   4        9.56       -2.71     13.01 o
   5   9   4        6.40        7.40     17.32 o
   6   9   4       87.98       97.21     20.93 o
   7   9   4        0.85        8.17     17.97 o
   8   9   4       10.01        7.41     17.52 o
  -8  10   4        1.60        5.55     15.49 o
  -7  10   4        6.97       41.50     23.78 o
  -6  10   4        2.34        3.15     26.74 o
  -5  10   4      100.16      110.35     32.80 o
  -4  10   4       20.95        7.32     13.95 o
  -3  10   4       23.31       13.20     13.32 o
  -2  10   4       35.08       21.88     14.09 o
  -1  10   4      269.28      289.76     15.56 o
   0  10   4       72.43       70.78     14.71 o
   1  10   4       17.15       18.66     10.24 o
   2  10   4      122.38      123.48     20.82 o
   3  10   4      208.94      227.00     24.53 o
   4  10   4      241.30      290.99     30.03 o
   5  10   4       56.03       68.89     18.41 o
   6  10   4       21.25       50.30     19.66 o
   7  10   4        3.15        3.00     22.70 o
  -7  11   4        0.00      -10.55     27.78 o
  -6  11   4        4.14        8.28     29.81 o
  -5  11   4       10.80        2.95     29.70 o
  -4  11   4        9.05       -5.72     25.63 o
  -3  11   4       30.81       22.90     24.34 o
  -2  11   4       16.55       -3.52     14.38 o
  -1  11   4       44.14       20.57     15.68 o
   0  11   4       71.76      101.18     17.10 o
   1  11   4       25.38        5.27     15.13 o
   2  11   4        5.36       14.58     24.67 o
   3  11   4       27.19       31.05     13.04 o
   4  11   4      121.20      141.32     20.41 o
   5  11   4       10.85        1.60     20.70 o
  -4  12   4       75.35       59.94     28.37 o
  -3  12   4       17.41      -12.26     16.15 o
  -2  12   4      147.66      165.29     23.15 o
  -1  12   4       77.57       76.61     18.86 o
   0  12   4       20.85       18.96     17.52 o
   1  12   4        0.00       -4.02     22.12 o
   2  12   4        1.05        2.33     28.40 o
   3  12   4        0.00       21.22     25.16 o
 -13   0   5       41.00       49.08     15.05 o
 -11   0   5        0.07       -5.87     19.76 o
  -9   0   5       14.68       17.97     13.89 o
  -7   0   5       24.62       19.55     13.42 o
  -5   0   5     2057.30     2043.17     78.56 o
  -3   0   5     2995.64     2881.02     43.97 o
  -1   0   5     1642.98     1537.48     29.43 o
   1   0   5      424.22      457.12     13.09 o
   3   0   5       42.02       40.37      9.65 o
   5   0   5       19.70       27.85     10.01 o
   7   0   5        3.24       -2.45     11.53 o
   9   0   5        1.23        2.90     11.14 o
  11   0   5       12.72       37.49     15.72 o
 -14   1   5       28.44       30.24     13.21 o
 -13   1   5       11.35       23.73     12.03 o
 -12   1   5        0.00        6.14     11.15 o
 -11   1   5        7.83        2.94     10.54 o
 -10   1   5        0.83        1.73     10.11 o
  -9   1   5       40.16       38.82      9.34 o
  -8   1   5       23.74       22.99      6.25 o
  -7   1   5       27.52       33.06      6.75 o
  -6   1   5      722.36      734.43     31.91 o
  -5   1   5     2604.09     2753.56     76.23 o
  -4   1   5      369.52      426.79     14.59 o
  -3   1   5        7.78        4.64      4.05 o
  -2   1   5      228.07      243.18      7.70 o
  -1   1   5        0.50       -0.05      4.76 o
   0   1   5     2360.47     2322.87     26.11 o
   1   1   5     2195.90     2146.49     21.65 o
   2   1   5      141.47      126.70      7.11 o
   3   1   5       74.27      100.21      6.87 o
   4   1   5      661.23      569.32     15.47 o
   5   1   5      121.85      119.99      9.49 o
   6   1   5      191.94      186.27     12.09 o
   7   1   5        3.34        3.64      8.20 o
   8   1   5     1026.65     1010.82     26.94 o
   9   1   5        2.59       -0.40     10.45 o
  10   1   5       23.75       28.55     11.06 o
  11   1   5       56.70       64.65     11.98 o
  12   1   5        0.23       -1.73     12.04 o
 -14   2   5        7.95       20.52     11.70 o
 -13   2   5       12.92       17.07     10.01 o
 -12   2   5        9.91       12.94     10.40 o
 -11   2   5       42.73       36.01      9.21 o
 -10   2   5        0.00       -2.41      9.20 o
  -9   2   5       32.45       27.08      7.75 o
  -8   2   5        7.29        5.54      5.82 o
  -7   2   5       18.88       25.29      6.45 o
  -6   2   5       74.55       74.66      6.80 o
  -5   2   5     1563.02     1709.60     22.45 o
  -4   2   5       51.46       44.05      3.18 o
  -3   2   5      109.84      113.54      5.14 o
  -2   2   5      242.96      272.49      6.80 o
  -1   2   5        5.24        1.58      2.81 o
   0   2   5     1282.09     1230.30     13.60 o
   1   2   5      198.49      194.01      6.84 o
   2   2   5     1341.02     1333.16     15.37 o
   3   2   5      245.85      279.46      8.43 o
   4   2   5       51.89       43.44      6.89 o
   5   2   5       31.36       16.11      6.86 o
   6   2   5      235.29      272.94     13.64 o
   7   2   5       47.72       43.39      9.93 o
   8   2   5       11.31        6.72      9.32 o
   9   2   5       28.28       26.16     10.64 o
  10   2   5        3.03       10.07     10.81 o
  11   2   5       12.39       15.95     11.32 o
  12   2   5        5.76        7.69     12.87 o
 -13   3   5       23.33       20.01     10.65 o
 -12   3   5        1.65        0.30      9.15 o
 -11   3   5       87.88       79.15     10.92 o
 -10   3   5       27.80       24.03      8.59 o
  -9   3   5       13.18       26.48      7.15 o
  -8   3   5       43.98       44.74      7.72 o
  -7   3   5       64.37       63.35      7.35 o
  -6   3   5      172.99      174.84      8.76 o
  -5   3   5       37.20       51.80      6.25 o
  -4   3   5       16.21       17.96      3.54 o
  -3   3   5      495.27      508.85      7.91 o
  -2   3   5       42.33       35.33      2.81 o
  -1   3   5        2.73        2.70      2.09 o
   0   3   5     2046.24     2057.88     21.15 o
   1   3   5        1.39        1.20      2.08 o
   2   3   5     1431.39     1429.32     15.31 o
   3   3   5      170.27      160.90      7.72 o
   4   3   5        1.03        2.89      4.02 o
   5   3   5      364.97      364.81     16.89 o
   6   3   5        4.66       -0.87      7.44 o
   7   3   5        0.05        0.51      7.36 o
   8   3   5       39.34       25.13      9.16 o
   9   3   5       11.48        8.37      9.42 o
  10   3   5        3.80       -0.39      9.58 o
  11   3   5      261.82      248.05     20.73 o
  12   3   5       92.29       84.67     14.38 o
 -13   4   5       11.12       11.49     10.08 o
 -12   4   5       16.64       20.43     10.25 o
 -11   4   5       80.02       77.32     10.73 o
 -10   4   5        4.32        2.61      7.62 o
  -9   4   5      654.79      697.30     18.93 o
  -8   4   5      455.70      449.70     13.07 o
  -7   4   5      104.07      105.57      7.86 o
  -6   4   5      213.86      215.13      8.40 o
  -5   4   5      361.04      391.65     13.07 o
  -4   4   5      114.06      129.45      5.95 o
  -3   4   5     2056.11     2155.46     13.54 o
  -2   4   5     1621.95     1707.43     12.83 o
  -1   4   5      355.15      372.89      6.47 o
   0   4   5     1317.88     1311.79     15.75 o
   1   4   5     1681.94     1716.86     18.08 o
   2   4   5       21.84       20.68      2.52 o
   3   4   5      301.25      307.46     19.16 o
   4   4   5     1157.37     1165.73     35.85 o
   5   4   5      136.34      153.94      9.57 o
   6   4   5        1.02        2.32      6.45 o
   7   4   5       10.62       16.08      7.53 o
   8   4   5        1.42       -0.24      8.38 o
   9   4   5        7.91        3.16      9.20 o
  10   4   5       37.83       56.50     10.80 o
  11   4   5      125.55      124.89     20.98 o
 -13   5   5       13.95       12.50     11.37 o
 -12   5   5      194.25      209.17     14.13 o
 -11   5   5       75.89       70.14     10.21 o
 -10   5   5       76.45       84.89      9.20 o
  -9   5   5       90.17       89.37      8.97 o
  -8   5   5       33.45       30.48      7.45 o
  -7   5   5      106.85      107.27      8.23 o
  -6   5   5      263.54      282.56      9.15 o
  -5   5   5      128.51      111.79      6.05 o
  -4   5   5       53.16       59.44      7.58 o
  -3   5   5      858.57      917.03      9.84 o
  -2   5   5      232.90      247.77      6.04 o
  -1   5   5      137.03      147.20      4.85 o
   0   5   5      543.24      562.81     10.36 o
   1   5   5      205.02      197.01      6.07 o
   2   5   5      639.34      615.76     13.65 o
   3   5   5       14.76        8.04      8.56 o
   4   5   5       48.61       54.09      5.37 o
   5   5   5      141.02      138.52     13.68 o
   6   5   5      167.47      160.36     10.46 o
   7   5   5      308.49      281.99     14.86 o
   8   5   5        2.08        0.62     14.85 o
   9   5   5        6.90        6.53     13.69 o
  10   5   5        3.24        4.48     15.54 o
  11   5   5        9.16        9.99     15.57 o
 -12   6   5        4.68       -8.15     14.55 o
 -11   6   5       10.38        5.95     11.13 o
 -10   6   5       28.01       22.53      9.52 o
  -9   6   5        1.13       -4.72      6.86 o
  -8   6   5       24.03       18.80      6.88 o
  -7   6   5     1268.54     1259.91     21.66 o
  -6   6   5      172.89      169.44      8.89 o
  -5   6   5       37.26       36.09      5.44 o
  -4   6   5        1.12        2.92      3.26 o
  -3   6   5       39.73       40.03      3.40 o
  -2   6   5      273.01      275.42      7.31 o
  -1   6   5       42.10       50.44      3.31 o
   0   6   5       16.32       11.98      3.29 o
   1   6   5      309.21      336.51     11.05 o
   2   6   5        3.69        2.40      4.78 o
   3   6   5      185.40      189.04     13.49 o
   4   6   5       56.90       69.81     11.44 o
   5   6   5       25.13       12.49     30.04 o
   6   6   5       79.90       62.07     13.32 o
   7   6   5      120.46      110.95     18.23 o
   8   6   5       14.24       13.23     14.06 o
   9   6   5        0.86       -9.19     15.17 o
  10   6   5        0.86       -7.34     16.55 o
 -11   7   5       41.37       44.08     12.40 o
 -10   7   5       31.53       10.79     11.83 o
  -9   7   5       30.58       45.65     11.79 o
  -8   7   5      215.22      190.62     14.41 o
  -7   7   5        7.93        4.57     10.34 o
  -6   7   5       90.21       81.62     13.18 o
  -5   7   5      115.74      125.36     10.84 o
  -4   7   5       89.59       79.44      9.50 o
  -3   7   5       33.65       26.23      5.91 o
  -2   7   5       43.30       37.97      2.62 o
  -1   7   5        2.23        1.41      2.05 o
   0   7   5      163.01      151.44      5.97 o
   1   7   5      177.09      174.25      6.31 o
   2   7   5       42.34       40.07      8.23 o
   3   7   5      272.45      258.39     15.23 o
   4   7   5      107.41      107.81     13.14 o
   5   7   5       33.16       26.35     10.97 o
   6   7   5       88.98       80.65     14.41 o
   7   7   5        1.59        3.55     13.42 o
   8   7   5       96.35       87.89     16.53 o
   9   7   5       15.63       10.09     13.85 o
  10   7   5        3.82        5.52     16.74 o
 -11   8   5        2.44       -7.68     11.34 o
 -10   8   5        2.64       -0.53     11.34 o
  -9   8   5        4.09        4.44     10.16 o
  -8   8   5      116.17      126.72     13.54 o
  -7   8   5       32.15       23.37      9.61 o
  -6   8   5       40.10       41.83      9.87 o
  -5   8   5       36.53       35.60      6.97 o
  -4   8   5       48.57       55.02      6.93 o
  -3   8   5       20.57       14.46      5.42 o
  -2   8   5       63.05       62.46      7.76 o
  -1   8   5       13.06       16.47      6.03 o
   0   8   5      284.01      278.51     12.63 o
   1   8   5       28.48       17.74     14.57 o
   2   8   5      174.24      141.85     18.46 o
   3   8   5       19.79       15.87      9.33 o
   4   8   5       22.42       22.89     10.32 o
   5   8   5       44.62       44.04     12.56 o
   6   8   5       17.14        6.40     12.77 o
   7   8   5        1.10       -8.70     13.49 o
   8   8   5        1.80        1.05     12.96 o
   9   8   5       11.15       15.28     16.30 o
 -10   9   5       39.11       27.92     13.26 o
  -9   9   5       17.32       10.72     11.38 o
  -8   9   5        2.06        5.39      9.37 o
  -7   9   5       35.90       28.22      9.64 o
  -6   9   5      339.23      376.00     19.98 o
  -5   9   5        9.49        7.84      6.22 o
  -4   9   5        0.73        3.28      5.50 o
  -3   9   5        0.04       -2.76      6.45 o
  -2   9   5       81.55       79.94     10.48 o
  -1   9   5      246.16      244.42     24.13 o
   0   9   5      254.42      231.62     21.76 o
   1   9   5       10.31       11.95     11.85 o
   2   9   5       29.75       30.88     14.64 o
   3   9   5       21.80       19.33     15.20 o
   4   9   5       11.94       11.57     17.83 o
   5   9   5        2.13       15.84     17.79 o
   6   9   5       16.79       19.60     19.14 o
   7   9   5        0.03        5.92     18.67 o
   8   9   5        0.87       -2.12     19.16 o
  -8  10   5        4.48        0.22     22.23 o
  -7  10   5       27.27        5.87     29.09 o
  -6  10   5       23.74       21.56     22.88 o
  -5  10   5        0.13      -14.59     29.02 o
  -4  10   5      119.97       97.98     15.98 o
  -3  10   5       36.95       16.26     13.66 o
  -2  10   5       54.77       32.13     10.56 o
  -1  10   5       61.27       59.99     10.11 o
   0  10   5      106.40      105.96     26.88 o
   1  10   5       75.77       76.17     20.15 o
   2  10   5        9.53       10.69     14.52 o
   3  10   5        9.70       -4.72     17.23 o
   4  10   5      117.84      128.93     24.36 o
   5  10   5       86.76       72.72     21.77 o
   6  10   5       28.10       20.96     18.53 o
   7  10   5       13.69       11.38     24.64 o
  -7  11   5       45.48       70.05     24.34 o
  -6  11   5        1.80       11.62     24.50 o
  -5  11   5        1.79      -12.38     25.09 o
  -4  11   5        4.17       -9.91     21.77 o
  -3  11   5        0.30       -1.75     14.69 o
  -2  11   5        0.00       15.52     24.79 o
  -1  11   5       29.92       46.21     28.84 o
   0  11   5        4.56       20.35     25.36 o
   1  11   5        0.20       29.64     26.06 o
   2  11   5       40.07       43.96     13.01 o
   3  11   5        1.78        1.51     14.59 o
   4  11   5      105.50      121.15     17.16 o
   5  11   5       19.57       21.45     22.11 o
  -4  12   5        3.04       -8.32     32.30 o
  -3  12   5       16.28       32.82     25.79 o
  -2  12   5       33.43       37.67     27.59 o
  -1  12   5       91.26       95.89     30.04 o
   0  12   5        3.14       -2.00     23.72 o
   1  12   5       45.75       47.90     25.70 o
   2  12   5        0.13       30.87     25.34 o
 -14   0   6        6.79        6.22     17.09 o
 -12   0   6        0.96        8.08     21.86 o
 -10   0   6      509.04      445.73     33.24 o
  -8   0   6       52.14       61.66     15.44 o
  -6   0   6      135.38      142.84     14.51 o
  -4   0   6      167.38      151.32     14.41 o
  -2   0   6      608.31      562.82     20.85 o
   0   0   6        0.59        4.24      6.23 o
   2   0   6       13.55        2.59      7.81 o
   4   0   6      695.79      707.13     29.47 o
   6   0   6      246.86      261.62     21.54 o
   8   0   6      115.32      102.89     20.56 o
  10   0   6        0.00       19.78     15.39 o
  12   0   6       12.10       29.78     20.32 o
 -14   1   6        7.04       18.25     14.68 o
 -13   1   6        5.56       17.21     12.70 o
 -12   1   6       37.87       24.48     14.16 o
 -11   1   6        0.05       -2.47     12.50 o
 -10   1   6        0.66        2.07     13.43 o
  -9   1   6       44.45       48.21     12.97 o
  -8   1   6       10.79       12.21      6.68 o
  -7   1   6        1.90        1.00      6.57 o
  -6   1   6       23.96       23.96      3.39 o
  -5   1   6      944.37     1002.80     23.19 o
  -4   1   6     2886.28     2959.58     35.56 o
  -3   1   6      331.12      333.47     10.11 o
  -2   1   6      272.47      247.32      8.39 o
  -1   1   6      738.04      713.85     16.06 o
   0   1   6        0.09        0.34      5.57 o
   1   1   6     4721.81     4603.47     89.41 o
   2   1   6      204.65      187.29     10.29 o
   3   1   6     3477.66     3531.95     40.99 o
   4   1   6     1486.55     1644.68     30.76 o
   5   1   6       45.73       49.67      9.23 o
   6   1   6       67.90       65.15     10.59 o
   7   1   6       13.38        8.90      8.86 o
   8   1   6        2.79       -1.31     11.53 o
   9   1   6       20.54       27.93     11.10 o
  10   1   6        7.67       15.46     11.67 o
  11   1   6       12.19       17.10     13.11 o
  12   1   6       73.93       80.78     16.96 o
 -14   2   6        0.24        5.98     12.98 o
 -13   2   6        1.13       19.03     18.09 o
 -12   2   6        4.65        9.87     10.84 o
 -11   2   6       47.12       37.86     13.99 o
 -10   2   6        5.19       -4.69     11.91 o
  -9   2   6       49.98       38.65      9.14 o
  -8   2   6       36.68       24.80      8.10 o
  -7   2   6       50.63       39.90      7.80 o
  -6   2   6       23.61       31.35      7.64 o
  -5   2   6       50.81       67.50      8.65 o
  -4   2   6      399.78      414.91     14.57 o
  -3   2   6     1272.16     1283.57     21.65 o
  -2   2   6      630.27      671.17     12.83 o
  -1   2   6     2133.73     2177.51     46.41 o
   0   2   6       29.33       14.85      3.36 o
   1   2   6      163.14      159.46      6.31 o
   2   2   6     1377.71     1376.26     19.50 o
   3   2   6     1015.91     1105.48     29.64 o
   4   2   6     1468.24     1536.68     47.81 o
   5   2   6       13.88        7.10      6.97 o
   6   2   6      118.51      119.41     10.43 o
   7   2   6      129.05      123.18     11.41 o
   8   2   6        4.64       -0.13      8.01 o
   9   2   6      122.92      107.13     12.20 o
  10   2   6        0.00       -1.21     10.98 o
  11   2   6        2.86       -6.13     11.76 o
 -13   3   6        3.33        4.67     11.44 o
 -12   3   6       92.23       76.10     11.51 o
 -11   3   6       17.50       19.90      9.18 o
 -10   3   6        3.67        1.83      7.22 o
  -9   3   6      116.95      108.01      9.48 o
  -8   3   6      153.77      136.16      9.80 o
  -7   3   6        4.85        0.32      6.26 o
  -6   3   6       23.53       17.78      6.75 o
  -5   3   6       77.13       93.91      9.40 o
  -4   3   6       64.18       66.55      4.45 o
  -3   3   6      249.82      246.63      7.41 o
  -2   3   6     5807.16     6114.02     56.48 o
  -1   3   6      885.90      906.13     13.23 o
   0   3   6       10.50       14.51      3.33 o
   1   3   6       19.92       22.28      4.48 o
   2   3   6        8.56       10.88      4.28 o
   3   3   6     1321.28     1395.47     24.69 o
   4   3   6      102.07      114.95      6.95 o
   5   3   6      224.40      240.93     12.10 o
   6   3   6        6.17        1.64      7.08 o
   7   3   6      226.11      233.83     13.90 o
   8   3   6       12.45        3.06      9.17 o
   9   3   6      103.39       89.29     12.93 o
  10   3   6        0.47       -3.13      9.54 o
  11   3   6        8.07        5.72      9.82 o
 -13   4   6       33.50       34.96     10.79 o
 -12   4   6       78.68       82.27     11.23 o
 -11   4   6       88.30       87.28     11.23 o
 -10   4   6      145.65      160.32     10.48 o
  -9   4   6       61.77       52.67      8.29 o
  -8   4   6      174.74      193.28     11.48 o
  -7   4   6      266.97      278.27     10.17 o
  -6   4   6       14.32       19.81      5.99 o
  -5   4   6      285.55      305.10     18.38 o
  -4   4   6       83.70       73.73      4.83 o
  -3   4   6      238.76      224.09      8.30 o
  -2   4   6      222.06      258.16      6.35 o
  -1   4   6      515.37      465.59      8.87 o
   0   4   6       32.76       30.03      5.58 o
   1   4   6      165.93      171.34      9.06 o
   2   4   6       55.18       49.90      4.61 o
   3   4   6      165.13      158.63      7.68 o
   4   4   6       55.01       50.10      6.40 o
   5   4   6       89.90       92.20      8.40 o
   6   4   6        4.80        2.79      6.63 o
   7   4   6       14.41        2.62      8.21 o
   8   4   6       26.00       22.74      9.05 o
   9   4   6       25.93       29.88      9.56 o
  10   4   6        8.66       -5.68     17.33 o
  11   4   6        7.01        8.45     15.29 o
 -13   5   6        7.34       10.51     13.35 o
 -12   5   6        2.66        4.25      9.95 o
 -11   5   6        0.34       -5.48      8.04 o
 -10   5   6      171.83      167.60     10.74 o
  -9   5   6       10.16        7.77      7.34 o
  -8   5   6      246.22      257.43     10.88 o
  -7   5   6      320.53      299.52     11.27 o
  -6   5   6      416.00      421.44     12.82 o
  -5   5   6      206.87      201.87      7.28 o
  -4   5   6       11.77       15.09      3.35 o
  -3   5   6      468.83      487.34      9.39 o
  -2   5   6      121.94      129.98      5.16 o
  -1   5   6       31.95       36.10      3.59 o
   0   5   6        2.56        2.36      1.73 o
   1   5   6      422.61      429.02     15.79 o
   2   5   6      332.13      341.04     24.03 o
   3   5   6       46.53       51.53      4.09 o
   4   5   6        0.21       -2.55      3.89 o
   5   5   6       38.17       43.02      6.38 o
   6   5   6      130.49      124.54      9.62 o
   7   5   6       94.39       94.88     16.40 o
   8   5   6        0.02       -2.97     14.89 o
   9   5   6       36.20       23.41     16.09 o
  10   5   6       13.80       19.95     15.13 o
 -12   6   6       30.50       41.19     14.86 o
 -11   6   6       82.36      101.81     14.15 o
 -10   6   6      127.83      121.31     11.29 o
  -9   6   6      119.53      129.53      9.00 o
  -8   6   6       71.55       46.28      7.01 o
  -7   6   6      776.95      728.46     14.60 o
  -6   6   6      115.65      130.64      8.56 o
  -5   6   6       74.92       77.47      6.38 o
  -4   6   6      116.53      116.68     11.53 o
  -3   6   6       73.62       70.06      4.13 o
  -2   6   6       37.50       35.72      3.91 o
  -1   6   6       58.18       62.49      4.11 o
   0   6   6      381.84      396.28     11.41 o
   1   6   6      481.64      505.79     17.30 o
   2   6   6     1837.98     1947.92     49.66 o
   3   6   6       18.74        6.38      9.58 o
   4   6   6       90.69       95.61     12.77 o
   5   6   6       28.92       29.03     11.60 o
   6   6   6       12.57        2.74     12.62 o
   7   6   6      140.90      108.77     17.72 o
   8   6   6       75.31       65.88     23.47 o
   9   6   6       11.33       20.69     15.65 o
  10   6   6        6.19       -1.70     16.05 o
 -11   7   6       22.00       28.55     11.81 o
 -10   7   6        0.03        3.48     10.07 o
  -9   7   6      125.81      143.95     14.74 o
  -8   7   6      186.39      198.34     15.05 o
  -7   7   6        0.20        0.96      9.37 o
  -6   7   6       33.60       24.91      9.31 o
  -5   7   6       11.60       14.45      6.61 o
  -4   7   6      208.23      221.12      8.73 o
  -3   7   6       91.33       87.68     12.99 o
  -2   7   6       28.87       26.22      4.57 o
  -1   7   6        0.01       -0.43      2.21 o
   0   7   6      495.91      473.75     12.39 o
   1   7   6       52.18       58.84     11.14 o
   2   7   6       49.42       39.90      9.56 o
   3   7   6       69.64       61.14     11.13 o
   4   7   6      178.45      174.45     15.30 o
   5   7   6       16.44       12.71     10.24 o
   6   7   6        1.80       -0.04     12.42 o
   7   7   6       16.69       23.71     14.11 o
   8   7   6      100.77       79.24     15.99 o
   9   7   6       21.40       17.85     12.95 o
 -11   8   6       21.79       29.16     10.84 o
 -10   8   6       42.61       31.17     11.14 o
  -9   8   6       37.78       40.02     10.76 o
  -8   8   6        1.47        2.06     10.96 o
  -7   8   6      101.32      109.80     11.89 o
  -6   8   6      239.28      220.76     14.05 o
  -5   8   6       33.33       31.10      7.87 o
  -4   8   6        0.79       12.67      8.88 o
  -3   8   6       66.38       59.63     14.69 o
  -2   8   6        0.13       -5.33      9.54 o
  -1   8   6       35.96       31.63      7.62 o
   0   8   6      560.83      570.80     32.64 o
   1   8   6      678.11      698.95     37.02 o
   2   8   6       33.40       26.10     15.06 o
   3   8   6      214.98      183.17     23.12 o
   4   8   6      142.71      143.41     16.40 o
   5   8   6       11.40       -2.85     11.66 o
   6   8   6        1.30       -6.60     12.73 o
   7   8   6       16.21       26.95     14.66 o
   8   8   6        0.03       -4.15     15.30 o
 -10   9   6       20.73       14.93     11.32 o
  -9   9   6      112.29       96.72     13.26 o
  -8   9   6        4.25        2.94     10.15 o
  -7   9   6       37.05       36.78     10.47 o
  -6   9   6       19.61       19.74      8.51 o
  -5   9   6       27.92       27.00     11.04 o
  -4   9   6       19.17       11.71      9.50 o
  -3   9   6       29.69       37.77      9.08 o
  -2   9   6        0.01        5.94      8.04 o
  -1   9   6       33.33        8.46     14.49 o
   0   9   6        2.06       12.00     12.28 o
   1   9   6        0.68        8.27     12.88 o
   2   9   6      110.62      111.18     18.56 o
   3   9   6       12.30        2.17     17.02 o
   4   9   6        0.63        6.84     18.20 o
   5   9   6        3.59      -12.15     18.46 o
   6   9   6        2.76        3.87     19.59 o
   7   9   6        0.01        2.24     17.17 o
  -8  10   6        7.77       10.71     25.98 o
  -7  10   6       30.20       29.06     28.06 o
  -6  10   6      100.52      109.32     30.61 o
  -5  10   6       46.53       49.97     24.97 o
  -4  10   6       25.88       20.05     27.51 o
  -3  10   6        3.22        9.80     10.98 o
  -2  10   6       98.50      106.77     15.65 o
  -1  10   6       79.21       81.53     14.50 o
   0  10   6      217.76      177.30     21.81 o
   1  10   6        0.65       12.23     13.35 o
   2  10   6        9.20      -13.46     15.51 o
   3  10   6       42.95       32.29     20.58 o
   4  10   6        0.71        1.69     16.53 o
   5  10   6       36.84       47.22     17.00 o
   6  10   6        2.33       19.50     21.84 o
  -6  11   6       12.57       22.36     29.69 o
  -5  11   6        0.05        1.97     29.42 o
  -4  11   6       33.63        8.10     28.77 o
  -3  11   6        9.66        2.92     26.17 o
  -2  11   6        1.67        7.00     24.60 o
  -1  11   6        6.27       22.77     25.14 o
   0  11   6       26.83       20.82     26.39 o
   1  11   6        0.01       11.83     19.65 o
   2  11   6        0.07        8.56     12.81 o
   3  11   6        0.03        0.17     19.09 o
   4  11   6        7.60       -0.42     15.94 o
  -3  12   6       40.65        6.23     29.27 o
  -2  12   6      156.73      118.59     33.80 o
  -1  12   6       19.51       14.68     27.70 o
   0  12   6        1.95       28.47     30.95 o
   1  12   6        2.87       23.40     26.56 o
 -13   0   7        0.06       -1.35     19.24 o
 -11   0   7      278.10      233.47     28.57 o
  -9   0   7       16.44       11.45     14.17 o
  -7   0   7       16.65       20.79      6.78 o
  -5   0   7      855.17      928.28     32.66 o
  -3   0   7     2150.48     2071.77     42.69 o
  -1   0   7     1995.59     2178.56     41.96 o
   1   0   7        0.93        1.08      6.05 o
   3   0   7      512.15      522.91     24.84 o
   5   0   7        0.05        0.46     10.67 o
   7   0   7      138.77      139.88     18.09 o
   9   0   7       45.90       60.57     16.65 o
  11   0   7        0.93      -16.66     17.49 o
 -14   1   7       21.14       42.15     13.96 o
 -13   1   7       12.14       -2.45     12.66 o
 -12   1   7      111.24       76.11     16.32 o
 -11   1   7      533.60      409.93     23.27 o
 -10   1   7      104.16      106.69     29.33 o
  -9   1   7        2.15       -0.88      6.98 o
  -8   1   7      221.15      213.00     11.43 o
  -7   1   7      115.69      123.75      5.29 o
  -6   1   7      351.25      352.48     16.50 o
  -5   1   7        8.82        9.54      7.96 o
  -4   1   7     1309.79     1387.12     26.16 o
  -3   1   7       21.58       33.62      7.50 o
  -2   1   7     3089.74     3135.05     93.22 o
  -1   1   7     3995.34     4177.31     50.32 o
   0   1   7        0.07       -1.68      5.71 o
   1   1   7       22.98       20.65      5.12 o
   2   1   7      393.75      435.65     15.69 o
   3   1   7        2.04        2.91      6.75 o
   4   1   7       29.09       32.77      8.05 o
   5   1   7      967.34     1069.07     42.75 o
   6   1   7       29.69       38.10     13.07 o
   7   1   7       58.69       66.29     11.64 o
   8   1   7       80.29       88.89     13.75 o
   9   1   7        8.44        2.69      9.65 o
  10   1   7        2.08        1.88     10.14 o
  11   1   7        1.44       23.88     24.40 o
 -14   2   7        4.07        6.23     13.16 o
 -13   2   7        9.54       23.97     11.44 o
 -12   2   7        1.22        2.79     11.99 o
 -11   2   7        2.71        5.53     12.03 o
 -10   2   7       23.73       12.29      7.45 o
  -9   2   7        2.31        0.65      7.88 o
  -8   2   7      427.18      431.45     15.45 o
  -7   2   7      618.34      625.31     40.86 o
  -6   2   7      109.71       98.41     10.06 o
  -5   2   7       27.35       21.28      7.47 o
  -4   2   7      160.32      171.22     10.99 o
  -3   2   7      113.04      116.14      9.54 o
  -2   2   7        1.77       10.98      5.91 o
  -1   2   7       24.47       32.11      6.27 o
   0   2   7        0.77        0.75      5.79 o
   1   2   7        5.70        3.57      3.99 o
   2   2   7      986.78      977.04     22.39 o
   3   2   7      197.08      217.82     15.20 o
   4   2   7       43.61       34.26      8.80 o
   5   2   7        0.06        4.47      7.71 o
   6   2   7       10.60        4.24      7.52 o
   7   2   7       91.08       54.19     10.83 o
   8   2   7        3.10        3.88      9.69 o
   9   2   7        7.14        9.17     10.73 o
  10   2   7        1.63        2.76     12.10 o
  11   2   7        6.31       21.97     11.98 o
 -13   3   7       28.06       25.49     13.50 o
 -12   3   7       40.02       34.94     12.84 o
 -11   3   7       78.12       87.02     16.05 o
 -10   3   7       95.50       91.04     11.00 o
  -9   3   7      169.71      158.86     14.05 o
  -8   3   7       61.61       47.51      9.90 o
  -7   3   7      140.78      139.64     15.32 o
  -6   3   7      222.57      208.06     18.20 o
  -5   3   7      540.04      580.52     10.92 o
  -4   3   7     1053.94     1137.46     16.67 o
  -3   3   7     2025.89     2132.41     36.24 o
  -2   3   7     9022.38     9247.71     58.22 o
  -1   3   7       75.59       85.76     17.24 o
   0   3   7      287.85      296.99      9.44 o
   1   3   7      237.23      257.40     19.67 o
   2   3   7     1074.32     1132.23     22.12 o
   3   3   7      369.61      367.74     14.28 o
   4   3   7      259.70      258.28     13.51 o
   5   3   7      888.85      906.72     25.14 o
   6   3   7      217.32      195.37     12.91 o
   7   3   7      156.87      148.47     12.44 o
   8   3   7      117.40      120.44     12.59 o
   9   3   7        0.03       -6.56      9.57 o
  10   3   7       36.71       49.63     11.53 o
  11   3   7        0.19        4.58     22.04 o
 -13   4   7        1.26        6.58     11.68 o
 -12   4   7        1.22       -4.50     11.58 o
 -11   4   7        4.36        0.71      9.39 o
 -10   4   7      405.91      415.57     22.49 o
  -9   4   7      135.94      130.59     10.86 o
  -8   4   7       68.14       63.12     10.92 o
  -7   4   7      586.56      534.74     17.19 o
  -6   4   7        2.00        8.26      7.59 o
  -5   4   7        5.85        7.83      5.22 o
  -4   4   7      192.01      195.76      9.16 o
  -3   4   7      403.94      390.96      8.20 o
  -2   4   7      215.08      190.56      6.60 o
  -1   4   7      198.19      205.75      6.39 o
   0   4   7      291.33      318.32     11.01 o
   1   4   7       20.85       20.26      4.07 o
   2   4   7        6.82        5.20      3.90 o
   3   4   7        0.37        3.59      4.32 o
   4   4   7       64.61       70.86      8.16 o
   5   4   7       25.41       22.85      6.90 o
   6   4   7       79.18       77.11      8.99 o
   7   4   7       91.36       76.30     10.42 o
   8   4   7        9.48        2.88      8.44 o
   9   4   7       12.90       12.74     19.84 o
  10   4   7       42.99       32.61     15.55 o
 -13   5   7        3.14        8.83     27.40 o
 -12   5   7       22.77       22.03     11.59 o
 -11   5   7        8.29        6.26      7.88 o
 -10   5   7       16.89       10.88      7.76 o
  -9   5   7      395.08      402.71     13.17 o
  -8   5   7      390.31      393.97     12.56 o
  -7   5   7       73.49       87.96      8.49 o
  -6   5   7      154.55      140.94     10.91 o
  -5   5   7      154.34      149.93      7.63 o
  -4   5   7      121.34      121.09      4.90 o
  -3   5   7       23.49       25.55      3.93 o
  -2   5   7      784.88      774.66     11.95 o
  -1   5   7       33.31       32.59      3.86 o
   0   5   7      261.38      269.87      7.46 o
   1   5   7       10.83        9.53      1.56 o
   2   5   7       34.29       27.69      6.30 o
   3   5   7       37.41       33.01      4.82 o
   4   5   7       16.07       11.72      4.82 o
   5   5   7       12.50       14.86      9.69 o
   6   5   7       47.31       41.49      7.23 o
   7   5   7        7.65        8.41     14.56 o
   8   5   7        2.48       -8.92     12.97 o
   9   5   7       14.63        6.20     13.77 o
  10   5   7        1.36        4.00     16.82 o
 -12   6   7        0.13       -0.86     12.81 o
 -11   6   7       28.05       35.96     12.52 o
 -10   6   7      169.89      185.56     21.57 o
  -9   6   7      109.87      105.77      9.90 o
  -8   6   7       43.11       42.11      6.91 o
  -7   6   7       18.18       12.23      5.71 o
  -6   6   7       18.61       14.67      5.67 o
  -5   6   7      426.72      502.97     14.78 o
  -4   6   7      143.86      139.87      6.95 o
  -3   6   7        0.58        2.22      3.18 o
  -2   6   7      158.88      153.58      6.81 o
  -1   6   7      416.05      413.61     12.21 o
   0   6   7       25.11       30.74      7.90 o
   1   6   7      118.57      120.58     10.74 o
   2   6   7      949.36      961.77     42.03 o
   3   6   7        2.19       -0.85     13.87 o
   4   6   7        0.14       -2.81     11.11 o
   5   6   7       92.72       77.99     13.84 o
   6   6   7       13.29       -0.52     12.82 o
   7   6   7        5.83        1.19     12.68 o
   8   6   7        0.53       -9.96     15.94 o
   9   6   7       12.48       11.04     13.53 o
 -11   7   7       67.86       57.24     12.30 o
 -10   7   7      108.00      109.13     14.02 o
  -9   7   7       26.49       23.98     10.38 o
  -8   7   7       31.51       26.53     10.30 o
  -7   7   7       48.62       43.20     10.55 o
  -6   7   7       30.67       33.03     11.94 o
  -5   7   7      214.05      211.88     32.34 o
  -4   7   7       11.63       14.78      4.74 o
  -3   7   7       41.94       44.76     12.24 o
  -2   7   7        9.34        5.23      4.67 o
  -1   7   7       99.71       91.77      6.75 o
   0   7   7       99.22       89.45     10.09 o
   1   7   7      423.10      434.93     17.80 o
   2   7   7      451.39      441.30     32.22 o
   3   7   7      106.02       97.86     19.17 o
   4   7   7       15.96       16.07     10.56 o
   5   7   7        0.36       -1.29     11.65 o
   6   7   7        4.00        4.75     11.78 o
   7   7   7       15.57       12.52     12.06 o
   8   7   7       57.05       69.65     15.59 o
   9   7   7        2.98        6.22     15.80 o
 -10   8   7       21.90       29.73     11.84 o
  -9   8   7       18.39        8.09     10.66 o
  -8   8   7      180.39      189.95     14.51 o
  -7   8   7      309.22      313.12     16.38 o
  -6   8   7        7.75       15.19     10.59 o
  -5   8   7       57.40       50.34     11.57 o
  -4   8   7       48.49       53.75     12.07 o
  -3   8   7        0.87       -1.06      8.40 o
  -2   8   7       75.21       71.22     13.20 o
  -1   8   7       63.53       66.27     17.09 o
   0   8   7      425.86      407.61     44.86 o
   1   8   7     1872.46     1883.45     59.87 o
   2   8   7      239.87      212.62     24.15 o
   3   8   7      625.96      575.74     37.26 o
   4   8   7      121.51      128.57     24.00 o
   5   8   7       24.57        9.88     16.36 o
   6   8   7       28.34       48.40     19.49 o
   7   8   7        1.55       11.05     17.29 o
   8   8   7       34.40       16.30     21.02 o
  -9   9   7        4.80       -5.34     11.07 o
  -8   9   7        1.57       -0.47     10.41 o
  -7   9   7       65.61       61.64     15.61 o
  -6   9   7        3.85        1.43     12.13 o
  -5   9   7       11.82        5.64     10.67 o
  -4   9   7       30.29       41.18     10.13 o
  -3   9   7       55.95       51.58      8.10 o
  -2   9   7        5.90        0.57      7.53 o
  -1   9   7       81.28       88.00     17.28 o
   0   9   7      113.31      108.60     20.77 o
   1   9   7       43.84       42.02     15.80 o
   2   9   7       29.16       33.82     15.97 o
   3   9   7       17.19        0.37     18.01 o
   4   9   7       33.30       22.29     15.54 o
   5   9   7        8.44       33.16     15.88 o
   6   9   7        0.16        5.54     17.14 o
   7   9   7        8.76       12.98     22.98 o
  -8  10   7        0.21      -18.72     29.70 o
  -7  10   7      134.71      178.06     30.91 o
  -6  10   7       59.07       83.93     31.59 o
  -5  10   7      124.52      160.17     32.05 o
  -4  10   7        7.56       12.12     20.80 o
  -3  10   7        4.25        5.37     12.77 o
  -2  10   7       18.62       16.91     16.57 o
  -1  10   7      303.15      305.56     26.92 o
   0  10   7       84.14      100.34     19.16 o
   1  10   7        6.40      -14.21     14.21 o
   2  10   7        4.12       -4.40     19.69 o
   3  10   7       30.87       15.86     17.99 o
   4  10   7        7.93      -18.24     19.56 o
   5  10   7       16.54       13.92     19.67 o
   6  10   7        1.04       10.01     21.42 o
  -6  11   7       34.56       23.58     24.44 o
  -5  11   7       12.58       37.50     26.12 o
  -4  11   7       16.73        7.49     21.47 o
  -3  11   7       13.59       30.86     26.88 o
  -2  11   7        8.56       20.05     28.47 o
  -1  11   7        9.79       38.87     29.08 o
   0  11   7        6.86       19.09     21.72 o
   1  11   7        0.03        0.16     14.89 o
   2  11   7       23.63       31.77     16.99 o
   3  11   7        2.46       25.83     20.55 o
   4  11   7        0.51        8.90     21.20 o
  -2  12   7        4.87       25.18     24.82 o
  -1  12   7       66.85       53.42     24.00 o
   0  12   7       34.15       17.23     23.94 o
 -14   0   8        7.16       20.54     21.86 o
 -12   0   8      136.85      125.47     27.53 o
 -10   0   8       11.88       -4.62     14.38 o
  -8   0   8       16.35       10.38      7.04 o
  -6   0   8      276.48      254.77     20.89 o
  -4   0   8      414.17      412.32     22.75 o
  -2   0   8     1733.19     1795.42     41.32 o
   0   0   8      253.38      212.84     16.76 o
   2   0   8       43.88       60.84     11.48 o
   4   0   8      103.00      124.49     16.38 o
   6   0   8      262.30      232.50     22.91 o
   8   0   8      159.61      167.69     21.57 o
  10   0   8       53.50       37.67     19.17 o
 -14   1   8       37.23       39.86     23.74 o
 -13   1   8       11.00        7.96     12.57 o
 -12   1   8       10.22        9.38     14.02 o
 -11   1   8        0.12       11.57     14.19 o
 -10   1   8      100.37       73.77      8.91 o
  -9   1   8        3.59        4.28      7.48 o
  -8   1   8       40.27       37.79      3.70 o
  -7   1   8       91.17       94.67      6.10 o
  -6   1   8        0.45        3.80      8.31 o
  -5   1   8      255.18      253.76     15.04 o
  -4   1   8      466.84      493.01     29.21 o
  -3   1   8      102.25      109.77      9.50 o
  -2   1   8     2894.85     2986.38     37.24 o
  -1   1   8      353.74      339.52     13.81 o
   0   1   8        0.00       -1.00      5.83 o
   1   1   8      239.08      250.96     10.72 o
   2   1   8      632.75      670.09     39.88 o
   3   1   8        0.48       -0.48      7.49 o
   4   1   8       34.06       32.70      7.91 o
   5   1   8      105.97      125.27     13.13 o
   6   1   8        2.32       -3.36      8.68 o
   7   1   8       32.92       33.67     10.05 o
   8   1   8      141.36      129.63     14.20 o
   9   1   8        9.11        9.85     10.95 o
  10   1   8        0.03       -7.54     12.95 o
  11   1   8       13.46       10.25     14.46 o
 -14   2   8        1.68        8.72     12.68 o
 -13   2   8       12.36       11.32     13.69 o
 -12   2   8       24.38       24.34     14.07 o
 -11   2   8        1.77       -1.39     15.27 o
 -10   2   8      109.94      111.86     10.69 o
  -9   2   8       28.52       19.69      8.67 o
  -8   2   8       87.52       76.37      9.73 o
  -7   2   8      133.14      136.04     15.11 o
  -6   2   8       69.65       61.41      9.44 o
  -5   2   8      337.36      353.60     15.63 o
  -4   2   8      250.54      281.47     29.43 o
  -3   2   8      101.32       93.75      9.14 o
  -2   2   8     1297.51     1443.13     72.87 o
  -1   2   8       40.80       39.44      7.36 o
   0   2   8       74.09       70.86      7.93 o
   1   2   8      177.53      178.89      9.15 o
   2   2   8      202.60      196.84     11.86 o
   3   2   8     1365.65     1365.83     28.41 o
   4   2   8       69.71       63.82      9.70 o
   5   2   8       37.88       50.94      9.56 o
   6   2   8      446.51      479.99     21.75 o
   7   2   8      296.26      287.75     24.59 o
   8   2   8       18.04       10.20     10.75 o
   9   2   8        5.26       11.26     10.72 o
  10   2   8        1.86        4.27     11.99 o
  11   2   8        0.05        5.08     15.23 o
 -13   3   8        3.77       10.02     11.86 o
 -12   3   8        0.72        9.40     10.85 o
 -11   3   8        5.66        2.34      9.02 o
 -10   3   8      201.92      179.16     13.29 o
  -9   3   8      236.21      240.76     14.25 o
  -8   3   8      174.83      164.62     12.36 o
  -7   3   8       61.36       78.74     12.59 o
  -6   3   8        0.67        0.31      3.22 o
  -5   3   8        4.06        1.53      4.19 o
  -4   3   8      223.93      255.98     12.73 o
  -3   3   8      400.31      393.03     34.17 o
  -2   3   8      179.08      165.05     10.38 o
  -1   3   8      833.79      874.28     20.84 o
   0   3   8       51.52       52.00      6.06 o
   1   3   8       79.50       64.27      5.70 o
   2   3   8      519.52      512.25     18.46 o
   3   3   8       26.32       26.67      7.28 o
   4   3   8      107.86      122.60     10.90 o
   5   3   8      284.19      274.92     15.63 o
   6   3   8      820.39      828.15     27.00 o
   7   3   8      227.24      225.51     16.85 o
   8   3   8        8.80       14.53     10.50 o
   9   3   8        2.39       -0.21     11.69 o
  10   3   8        1.27       -9.88     20.72 o
 -13   4   8       26.04       22.19     11.70 o
 -12   4   8       19.29       17.41     11.62 o
 -11   4   8      135.66      142.77     11.62 o
 -10   4   8       52.31       53.40      9.00 o
  -9   4   8      136.20      119.65     12.25 o
  -8   4   8      165.82      163.01     14.72 o
  -7   4   8      497.96      522.91     17.43 o
  -6   4   8        0.30        3.96      8.17 o
  -5   4   8        5.65        4.46      4.93 o
  -4   4   8        1.34       -1.24      4.43 o
  -3   4   8      117.51      148.78     10.09 o
  -2   4   8       43.56       44.03      5.07 o
  -1   4   8      250.96      257.17     11.68 o
   0   4   8      250.97      226.15     10.59 o
   1   4   8       15.95       13.15      3.97 o
   2   4   8       28.48       23.43      5.09 o
   3   4   8      283.68      275.66     24.63 o
   4   4   8       47.14       39.04      7.55 o
   5   4   8       97.27       98.05     10.17 o
   6   4   8      130.63       98.85     11.54 o
   7   4   8       17.06       12.03      9.37 o
   8   4   8        6.05        8.12     17.89 o
   9   4   8       77.12       66.35     20.61 o
  10   4   8        8.31       21.73     19.13 o
 -13   5   8       44.89       49.13     28.40 o
 -12   5   8       74.06       85.12     16.42 o
 -11   5   8       80.26       92.24     10.20 o
 -10   5   8        2.51       10.67      7.93 o
  -9   5   8      367.39      373.08     13.98 o
  -8   5   8      271.55      298.17     12.37 o
  -7   5   8      369.01      391.18     12.79 o
  -6   5   8       41.74       41.72      8.33 o
  -5   5   8        0.35        4.19      4.95 o
  -4   5   8      110.66      101.43      9.26 o
  -3   5   8      421.81      419.98     15.01 o
  -2   5   8      455.20      458.27     11.68 o
  -1   5   8        7.19        5.70      4.11 o
   0   5   8       12.68       12.61      3.30 o
   1   5   8       13.05       12.83      3.30 o
   2   5   8      263.61      250.36     23.74 o
   3   5   8        5.24        4.16      4.36 o
   4   5   8       86.25       82.56      7.91 o
   5   5   8       14.69       14.59      6.79 o
   6   5   8        1.79       -2.42     17.58 o
   7   5   8       36.99       43.87     23.78 o
   8   5   8        0.17       -6.21     17.94 o
   9   5   8       38.11       44.08     20.22 o
  10   5   8       19.82        4.02     23.77 o
 -12   6   8       50.59       63.46     25.09 o
 -11   6   8      108.81      118.86     17.72 o
 -10   6   8        1.39        5.15     13.09 o
  -9   6   8        1.08       -2.95      8.63 o
  -8   6   8      868.75      785.27     21.79 o
  -7   6   8       45.80       44.05      8.07 o
  -6   6   8      566.92      591.26     17.13 o
  -5   6   8       18.38       14.80      6.44 o
  -4   6   8       98.35      101.56      8.89 o
  -3   6   8      436.47      460.18     15.37 o
  -2   6   8      501.39      473.81     14.35 o
  -1   6   8      630.42      639.03     14.16 o
   0   6   8        0.23        0.50      1.22 o
   1   6   8      561.40      593.98     21.60 o
   2   6   8      845.38      756.44     39.70 o
   3   6   8       48.76       31.90     19.69 o
   4   6   8        7.56       -3.24     15.82 o
   5   6   8       17.12       22.46     17.74 o
   6   6   8        0.36       17.56     21.16 o
   7   6   8        9.49       13.00     19.22 o
   8   6   8        8.45       -8.85     17.41 o
   9   6   8        3.52        8.63     19.15 o
 -11   7   8       63.98       69.37     16.62 o
 -10   7   8       14.07       11.08     12.61 o
  -9   7   8       10.71       -0.13     13.82 o
  -8   7   8       56.48       50.34     13.82 o
  -7   7   8        3.56        8.06     13.14 o
  -6   7   8        3.33        9.30     12.57 o
  -5   7   8       11.91       30.13     13.36 o
  -4   7   8        2.98        0.51      5.02 o
  -3   7   8      173.10      185.75     18.00 o
  -2   7   8       34.67       28.02     11.15 o
  -1   7   8       46.36       47.77     10.69 o
   0   7   8      482.83      465.88     19.13 o
   1   7   8       44.79       47.28      9.51 o
   2   7   8      134.06      145.25     23.34 o
   3   7   8      109.52      127.36     22.71 o
   4   7   8        6.84       11.39     17.45 o
   5   7   8        0.05        4.09     17.13 o
   6   7   8        2.96       21.89     20.49 o
   7   7   8       11.21       -3.17     22.23 o
   8   7   8        0.00      -23.65     25.88 o
 -10   8   8       11.63       34.00     15.81 o
  -9   8   8       39.49       30.15     14.85 o
  -8   8   8        6.62        2.60     13.74 o
  -7   8   8      109.75      115.69     15.97 o
  -6   8   8       53.43       46.39     12.44 o
  -5   8   8       40.16       47.68     15.74 o
  -4   8   8       20.02       16.48     11.75 o
  -3   8   8        0.97       -3.21      9.38 o
  -2   8   8       38.06       44.75      9.16 o
  -1   8   8       69.22       65.83     10.07 o
   0   8   8      110.67      117.57     15.28 o
   1   8   8      338.11      304.10     27.93 o
   2   8   8      185.20      177.46     22.77 o
   3   8   8       38.25       19.83     17.66 o
   4   8   8        0.95        3.10     19.06 o
   5   8   8        0.04       10.42     18.89 o
   6   8   8        8.09        9.23     17.78 o
   7   8   8        1.12       24.54     19.48 o
  -9   9   8       16.00        8.64     13.98 o
  -8   9   8       31.02       39.60     14.80 o
  -7   9   8      170.83      160.64     18.70 o
  -6   9   8        0.74       -5.03     12.82 o
  -5   9   8       81.55       96.13     13.80 o
  -4   9   8       52.04       62.39     11.80 o
  -3   9   8       30.06       34.05      9.37 o
  -2   9   8       19.07       28.64      8.79 o
  -1   9   8        4.41        4.26     14.63 o
   0   9   8        2.41       13.36     13.98 o
   1   9   8        1.41       11.86     14.01 o
   2   9   8       48.11       27.65     16.88 o
   3   9   8       91.61       88.13     22.68 o
   4   9   8       32.95       34.42     20.30 o
   5   9   8        6.18        2.01     20.06 o
   6   9   8        2.53        7.82     21.83 o
  -8  10   8        0.19        2.01     28.19 o
  -7  10   8       10.47        4.06     29.91 o
  -6  10   8      132.99       89.69     28.33 o
  -5  10   8       14.40       31.81     26.99 o
  -4  10   8      130.57      141.22     17.29 o
  -3  10   8       55.52       68.82     15.46 o
  -2  10   8      108.53      124.45     21.07 o
  -1  10   8        0.03       -5.37     15.90 o
   0  10   8        5.49       -0.76     15.09 o
   1  10   8        3.24       -6.20     19.20 o
   2  10   8        0.78       -0.84     14.38 o
   3  10   8       63.35       69.83     19.32 o
   4  10   8       20.83       14.67     16.73 o
   5  10   8       13.70        8.55     19.67 o
  -6  11   8        0.00        1.12     30.56 o
  -5  11   8        3.04       16.93     30.35 o
  -4  11   8        8.03       16.13     29.62 o
  -3  11   8       15.22       31.13     23.33 o
  -2  11   8       56.04       94.85     32.09 o
  -1  11   8        3.50       31.08     18.00 o
   0  11   8      100.30      106.50     22.58 o
   1  11   8        6.25       -0.07     18.43 o
   2  11   8        3.89        0.84     19.71 o
   3  11   8       41.12       24.34     18.97 o
 -13   0   9       19.11       33.72     23.27 o
 -11   0   9       41.84       22.25     19.70 o
  -9   0   9       24.44       30.03      7.27 o
  -7   0   9      208.84      215.90     21.89 o
  -5   0   9      263.29      241.64     20.12 o
  -3   0   9     1474.20     1459.35     40.36 o
  -1   0   9      150.39      148.02     15.26 o
   1   0   9        0.77       -0.35      6.66 o
   3   0   9       25.90       27.29     11.14 o
   5   0   9        8.45        4.42     10.90 o
   7   0   9      557.14      601.54     36.54 o
   9   0   9       53.60       37.55     16.56 o
 -14   1   9        8.00       -2.36     16.58 o
 -13   1   9       11.54       23.47     15.89 o
 -12   1   9       23.98       23.64     14.04 o
 -11   1   9      380.22      371.66     24.60 o
 -10   1   9      213.44      193.29     17.83 o
  -9   1   9       28.07       25.20      8.46 o
  -8   1   9      107.51       99.58      7.11 o
  -7   1   9        3.28        2.09      9.57 o
  -6   1   9       28.13       29.55      8.47 o
  -5   1   9        0.00        2.35      7.55 o
  -4   1   9      200.24      241.35     17.41 o
  -3   1   9      117.92       91.91     10.12 o
  -2   1   9     2015.63     2156.05     33.94 o
  -1   1   9     3005.63     3205.28    139.32 o
   0   1   9       10.16       13.78      7.40 o
   1   1   9        2.48        2.17      5.02 o
   2   1   9      698.99      741.23     22.08 o
   3   1   9       61.28       56.16      9.37 o
   4   1   9       25.35       28.46      8.73 o
   5   1   9       42.92       35.57      9.96 o
   6   1   9        1.93        1.91      9.61 o
   7   1   9        1.24        9.21      9.90 o
   8   1   9        5.08        3.16     10.82 o
   9   1   9       59.44       59.89     12.55 o
  10   1   9       12.04       13.13     17.33 o
 -13   2   9        0.74       20.84     14.82 o
 -12   2   9       60.64       64.32     14.79 o
 -11   2   9       45.38       41.40     14.94 o
 -10   2   9       49.68       45.85      9.19 o
  -9   2   9        0.13       -2.44      8.64 o
  -8   2   9        0.83        5.44      8.78 o
  -7   2   9       94.99      102.83     15.31 o
  -6   2   9       60.94       63.78     10.50 o
  -5   2   9       49.46       48.78      8.72 o
  -4   2   9      305.36      339.16     15.31 o
  -3   2   9      128.21      152.11     11.08 o
  -2   2   9      769.97      735.68     20.65 o
  -1   2   9       76.84       91.66      9.29 o
   0   2   9     1150.93     1207.14     26.34 o
   1   2   9       10.81       17.83      5.80 o
   2   2   9       57.94       49.95      8.85 o
   3   2   9      195.36      194.37     13.15 o
   4   2   9        2.40       -0.76      7.93 o
   5   2   9       79.58       72.75     11.45 o
   6   2   9       23.13       21.06      8.85 o
   7   2   9       42.31       44.68     11.48 o
   8   2   9       20.54       21.61     10.23 o
   9   2   9        1.68        4.15     12.44 o
  10   2   9       39.91       38.17     15.25 o
 -13   3   9        3.18        5.22     12.97 o
 -12   3   9        1.66       -4.77     11.06 o
 -11   3   9        0.17        0.28     12.40 o
 -10   3   9       33.55       25.41      9.55 o
  -9   3   9        1.16       -7.22      9.72 o
  -8   3   9      821.45      814.99     21.65 o
  -7   3   9      499.32      485.61     21.03 o
  -6   3   9      180.38      180.70      7.99 o
  -5   3   9       54.37       44.41      8.95 o
  -4   3   9        0.49       -1.27      6.97 o
  -3   3   9      610.43      641.83     20.91 o
  -2   3   9      202.47      234.21     37.41 o
  -1   3   9      559.61      599.01     18.98 o
   0   3   9     1299.00     1380.46     21.50 o
   1   3   9       77.61       64.44     12.37 o
   2   3   9       44.16       51.00      7.71 o
   3   3   9       20.32       20.29      7.64 o
   4   3   9      142.71      133.39     11.69 o
   5   3   9      455.15      427.45     19.47 o
   6   3   9      106.63       87.32     12.45 o
   7   3   9      169.82      165.98     16.07 o
   8   3   9        0.05       -4.96     10.25 o
   9   3   9       15.46       -5.98     12.24 o
  10   3   9       15.26       -2.74     23.80 o
 -13   4   9       30.30       44.75     13.33 o
 -12   4   9        0.24        5.48     11.26 o
 -11   4   9       28.14       36.72      9.07 o
 -10   4   9       75.54       74.20     11.66 o
  -9   4   9        2.58        5.33      9.51 o
  -8   4   9      541.41      586.56     19.44 o
  -7   4   9     1081.52     1050.75     28.75 o
  -6   4   9        5.74        1.96      4.84 o
  -5   4   9       86.00       76.39      6.58 o
  -4   4   9        6.19        5.28      6.80 o
  -3   4   9      776.48      776.14     21.06 o
  -2   4   9        0.26        1.12      5.88 o
  -1   4   9        9.63        7.69      5.01 o
   0   4   9       34.05       30.53      7.23 o
   1   4   9       31.95       31.58      5.30 o
   2   4   9      285.30      286.38     12.93 o
   3   4   9        1.53        0.41      6.21 o
   4   4   9       56.58       43.50      8.64 o
   5   4   9      180.70      166.08     13.12 o
   6   4   9        1.39        6.10      9.33 o
   7   4   9      223.38      167.59     25.06 o
   8   4   9        0.43        0.00     23.02 o
   9   4   9       24.19       18.53     18.38 o
  10   4   9       35.87       35.26     19.34 o
 -12   5   9        0.19       15.55     12.34 o
 -11   5   9       11.69        3.92      9.22 o
 -10   5   9       19.20       27.39      8.36 o
  -9   5   9       80.71       79.06      9.71 o
  -8   5   9      319.44      322.74     15.43 o
  -7   5   9      539.88      529.35     18.05 o
  -6   5   9       32.56       31.31      8.27 o
  -5   5   9       30.60       38.74      6.32 o
  -4   5   9      435.00      441.15     16.65 o
  -3   5   9      671.78      702.67     20.02 o
  -2   5   9      439.18      429.78      8.39 o
  -1   5   9       25.28       28.05      4.28 o
   0   5   9      242.04      242.81     14.87 o
   1   5   9      367.77      356.76     11.05 o
   2   5   9       31.64       28.74      5.56 o
   3   5   9        0.47       -1.17      5.32 o
   4   5   9        0.59       -5.13      5.75 o
   5   5   9        4.30       -0.22     15.88 o
   6   5   9      562.62      515.17     40.59 o
   7   5   9      200.41      172.60     28.50 o
   8   5   9       14.03       19.10     22.64 o
   9   5   9        0.65        8.16     22.53 o
 -12   6   9        3.92       22.65     25.61 o
 -11   6   9       12.87        7.07     14.48 o
 -10   6   9       22.80       13.76     16.35 o
  -9   6   9      192.79      181.08     13.18 o
  -8   6   9       36.76       43.50      9.03 o
  -7   6   9       15.41       22.93      7.72 o
  -6   6   9      164.99      162.97     12.22 o
  -5   6   9        9.03       14.04      8.40 o
  -4   6   9       85.26       92.44      9.45 o
  -3   6   9        1.97        2.90      5.85 o
  -2   6   9        2.51       -3.50     11.00 o
  -1   6   9        0.80        4.75     10.63 o
   0   6   9      121.55      125.58     19.33 o
   1   6   9     2753.03     2810.64     46.34 o
   2   6   9     1058.93     1007.11     46.23 o
   3   6   9      168.16      168.01     26.37 o
   4   6   9        6.41        0.50     17.22 o
   5   6   9       50.20       53.39     20.73 o
   6   6   9        3.08       11.76     20.62 o
   7   6   9        7.49       -5.53     21.23 o
   8   6   9        0.20       -9.08     18.88 o
   9   6   9       16.84        0.46     19.40 o
 -11   7   9        1.38        6.31     13.87 o
 -10   7   9       23.46       40.28     30.31 o
  -9   7   9        2.40        4.76     13.93 o
  -8   7   9        9.23        7.97     12.32 o
  -7   7   9       87.58       68.78     15.46 o
  -6   7   9       63.82       62.43     14.79 o
  -5   7   9      415.05      472.04     29.92 o
  -4   7   9      163.72      174.19     13.42 o
  -3   7   9      562.57      596.83     30.03 o
  -2   7   9       67.19       63.77     13.61 o
  -1   7   9      117.64      116.03     11.88 o
   0   7   9        0.36       -2.23      8.80 o
   1   7   9        5.13        1.25      7.79 o
   2   7   9      279.00      272.73     28.69 o
   3   7   9       21.25       32.98     18.68 o
   4   7   9       61.33       56.89     22.80 o
   5   7   9        5.68       11.70     16.01 o
   6   7   9        0.18        7.87     23.65 o
   7   7   9        6.88       -3.67     24.33 o
   8   7   9        4.08       11.58     24.60 o
 -10   8   9       78.73       80.32     16.95 o
  -9   8   9       20.90       12.63     14.39 o
  -8   8   9       11.54       11.56     12.76 o
  -7   8   9        5.00       -1.27     12.66 o
  -6   8   9        9.63        6.24     11.97 o
  -5   8   9       97.46      103.93     16.01 o
  -4   8   9      129.52      160.82     18.82 o
  -3   8   9        5.50        6.75      9.95 o
  -2   8   9        0.20       -5.04      7.51 o
  -1   8   9       25.46       17.90      8.42 o
   0   8   9       87.33       88.83     11.29 o
   1   8   9      186.01      183.21     23.24 o
   2   8   9        1.81        1.40     15.02 o
   3   8   9       44.69       58.49     20.60 o
   4   8   9       22.24       29.50     18.70 o
   5   8   9        0.18       15.40     21.18 o
   6   8   9       72.91       85.96     23.45 o
   7   8   9        0.43       -6.93     22.00 o
  -9   9   9        4.64        5.61     16.88 o
  -8   9   9        0.15        2.87     13.40 o
  -7   9   9        9.66       16.58     12.52 o
  -6   9   9       51.18       66.04     14.21 o
  -5   9   9       49.52       33.64     12.36 o
  -4   9   9       73.10       82.56     15.10 o
  -3   9   9        3.12        0.21      8.31 o
  -2   9   9        0.04        1.04     15.09 o
  -1   9   9        0.68       -4.54     15.93 o
   0   9   9       35.00       20.91     16.86 o
   1   9   9        1.13       -2.57     15.66 o
   2   9   9       20.21       18.13     18.34 o
   3   9   9       15.90        7.59     17.73 o
   4   9   9       52.23       50.00     21.18 o
   5   9   9       59.04       15.60     22.01 o
   6   9   9        2.11        6.85     23.99 o
  -8  10   9       19.63        5.35     24.24 o
  -7  10   9      130.07      146.33     33.41 o
  -6  10   9       22.50       31.36     27.64 o
  -5  10   9       11.49       19.11     28.65 o
  -4  10   9        3.20       19.29     28.99 o
  -3  10   9       22.30       28.77     14.22 o
  -2  10   9        1.73        3.67     13.55 o
  -1  10   9       79.93       86.96     21.71 o
   0  10   9      145.09      136.09     23.72 o
   1  10   9        1.79       -4.09     17.57 o
   2  10   9        1.51        9.65     17.46 o
   3  10   9       39.14       36.83     18.66 o
   4  10   9       27.07       12.80     20.89 o
  -5  11   9       30.66       41.99     32.59 o
  -4  11   9        5.41       55.46     32.82 o
  -3  11   9       10.09      -11.29     24.71 o
  -2  11   9       10.71       36.35     28.38 o
  -1  11   9       11.34        8.51     15.65 o
   0  11   9        0.18       19.44     16.84 o
   1  11   9       12.71        9.40     17.61 o
   2  11   9        1.58       -6.59     17.36 o
 -12   0  10       46.05       15.76     21.53 o
 -10   0  10       56.00       40.91     17.34 o
  -8   0  10     1047.22     1011.14     43.70 o
  -6   0  10      145.33      146.33     18.01 o
  -4   0  10       34.79       45.88     13.53 o
  -2   0  10     2015.84     2219.03     51.39 o
   0   0  10       90.56       91.49     13.63 o
   2   0  10       26.56       41.35     12.20 o
   4   0  10        4.31       13.26     10.02 o
   6   0  10      109.67      119.71     19.87 o
   8   0  10      259.77      264.09     28.15 o
  10   0  10        1.17       14.99     18.99 o
 -13   1  10        0.26      -15.31     15.31 o
 -12   1  10        2.93       -2.95     12.87 o
 -11   1  10       11.06        1.04     13.13 o
 -10   1  10       51.79       17.57     12.93 o
  -9   1  10        1.61       -5.20      8.41 o
  -8   1  10       88.47       59.53     14.39 o
  -7   1  10      108.50      100.61     12.66 o
  -6   1  10      167.33      150.38     13.56 o
  -5   1  10       78.24       74.91     12.41 o
  -4   1  10       19.41       10.13      8.00 o
  -3   1  10      109.41      126.19     12.51 o
  -2   1  10      245.70      213.29     13.04 o
  -1   1  10        1.79        4.32      6.75 o
   0   1  10       47.82       56.15      9.03 o
   1   1  10      566.37      569.50     34.43 o
   2   1  10       43.86       44.62      8.94 o
   3   1  10       83.92       78.47     10.70 o
   4   1  10      107.31      105.13     11.78 o
   5   1  10       24.49       23.73      9.44 o
   6   1  10      134.37      138.68     14.18 o
   7   1  10        4.19       17.84      9.75 o
   8   1  10        0.53        3.08     10.74 o
   9   1  10        0.42       -2.02     11.94 o
  10   1  10       12.89       11.45     13.27 o
 -13   2  10       31.65       22.12     13.47 o
 -12   2  10        8.07        3.82     12.04 o
 -11   2  10       62.59       61.84     12.68 o
 -10   2  10       27.28       33.08      9.41 o
  -9   2  10        8.70       11.38      9.35 o
  -8   2  10       43.01       29.64     12.59 o
  -7   2  10      525.58      534.89     22.47 o
  -6   2  10        5.63        3.97      8.04 o
  -5   2  10       49.36       31.89      9.50 o
  -4   2  10      272.06      286.02     14.68 o
  -3   2  10      965.81     1054.28     25.83 o
  -2   2  10      332.11      376.03     26.70 o
  -1   2  10      354.12      374.46     23.52 o
   0   2  10       42.67       41.28      8.58 o
   1   2  10        9.28        8.94      8.08 o
   2   2  10      550.33      586.65     21.07 o
   3   2  10      338.54      327.91     17.32 o
   4   2  10        0.13       -1.96      8.57 o
   5   2  10        7.59       -1.46      9.63 o
   6   2  10       34.35       40.00     10.42 o
   7   2  10      342.76      312.96     20.02 o
   8   2  10      129.99      129.36     15.38 o
   9   2  10        1.91       -1.94     12.09 o
  10   2  10       40.56       34.44     14.28 o
 -13   3  10       11.91       19.56     14.61 o
 -12   3  10        2.16       -4.56     13.54 o
 -11   3  10        4.54        1.18     11.28 o
 -10   3  10      280.39      263.39     15.05 o
  -9   3  10        0.09       -1.00      9.46 o
  -8   3  10     1847.89     1825.88     32.19 o
  -7   3  10      249.27      285.44     17.81 o
  -6   3  10       56.34       55.13     11.94 o
  -5   3  10      409.25      395.57     31.40 o
  -4   3  10       51.01       42.54      8.81 o
  -3   3  10     1031.63     1123.42     41.59 o
  -2   3  10       30.30       28.78      7.72 o
  -1   3  10      401.45      436.87     17.23 o
   0   3  10      459.87      430.27     17.46 o
   1   3  10        0.01        0.20      5.60 o
   2   3  10        5.99        7.93      6.94 o
   3   3  10      113.29      104.93     11.55 o
   4   3  10      244.14      227.86     15.26 o
   5   3  10       14.60        9.63      8.41 o
   6   3  10        3.67        6.20      9.98 o
   7   3  10       19.74       16.36     14.74 o
   8   3  10        7.79        3.05     10.76 o
   9   3  10       59.38       78.11     27.06 o
 -13   4  10        0.79      -10.08     13.62 o
 -12   4  10        0.52        6.93      9.35 o
 -11   4  10       38.17       28.24      9.21 o
 -10   4  10       24.43       32.35     10.21 o
  -9   4  10        0.00       -1.92      8.74 o
  -8   4  10      720.56      672.18     31.17 o
  -7   4  10       28.41       14.14     10.64 o
  -6   4  10        4.19        2.13      4.98 o
  -5   4  10      129.34      151.08     11.88 o
  -4   4  10      122.38      121.25     10.97 o
  -3   4  10      181.81      179.97     12.24 o
  -2   4  10      115.83      112.92     10.37 o
  -1   4  10      384.55      387.97     12.10 o
   0   4  10        0.17        2.85      6.63 o
   1   4  10      905.89      901.79     19.81 o
   2   4  10      758.03      704.11     21.17 o
   3   4  10      177.54      189.12     12.65 o
   4   4  10      229.21      239.27     23.01 o
   5   4  10       14.64        9.96      8.30 o
   6   4  10       33.15       33.77     10.01 o
   7   4  10       16.36        1.98     19.99 o
   8   4  10        2.27        2.28     23.40 o
   9   4  10        4.08        4.68     17.33 o
 -12   5  10       23.68       28.63     11.58 o
 -11   5  10        3.18        1.11      9.51 o
 -10   5  10       79.54       66.82     10.81 o
  -9   5  10       73.53       70.94     11.09 o
  -8   5  10       22.26       21.69      8.74 o
  -7   5  10        0.02        7.93     10.41 o
  -6   5  10        1.74        1.10      7.95 o
  -5   5  10       63.83       63.77      9.19 o
  -4   5  10      390.60      406.40     16.93 o
  -3   5  10        0.12        2.82      6.85 o
  -2   5  10      225.17      213.92      9.12 o
  -1   5  10        3.39        7.73      6.36 o
   0   5  10      164.14      167.74     14.37 o
   1   5  10      436.24      452.66     13.56 o
   2   5  10      277.39      281.74     13.18 o
   3   5  10       80.09       97.10      9.32 o
   4   5  10        1.52        4.84     15.74 o
   5   5  10       97.79      100.36     22.18 o
   6   5  10       99.71      156.83     27.36 o
   7   5  10        1.64        1.12     20.94 o
   8   5  10        0.15      -22.29     22.29 o
   9   5  10        0.64       -8.00     21.53 o
 -12   6  10       26.61       27.46     26.64 o
 -11   6  10        2.20       -3.05     15.52 o
 -10   6  10       11.26       13.26     14.06 o
  -9   6  10      205.42      215.12     20.24 o
  -8   6  10        9.18        3.44     10.33 o
  -7   6  10       95.57       90.38     10.87 o
  -6   6  10       34.95       30.70      8.70 o
  -5   6  10      213.27      239.12     25.75 o
  -4   6  10      635.75      690.85     31.98 o
  -3   6  10        0.68        2.03      7.02 o
  -2   6  10      131.47      128.00     17.12 o
  -1   6  10        5.69       13.78     10.71 o
   0   6  10       78.32       63.12     11.23 o
   1   6  10      219.68      224.20     16.56 o
   2   6  10      136.14      137.46     25.32 o
   3   6  10        3.36        4.09     16.97 o
   4   6  10       45.32       29.81     15.95 o
   5   6  10       54.96       22.58     17.66 o
   6   6  10        2.76       -2.10     23.58 o
   7   6  10        2.64        8.02     19.30 o
   8   6  10        1.46      -16.63     17.51 o
 -11   7  10        0.55        2.96     15.07 o
 -10   7  10       42.67       44.42     20.57 o
  -9   7  10       87.74       96.87     17.07 o
  -8   7  10        0.88        6.62     13.98 o
  -7   7  10      121.83      114.54     28.17 o
  -6   7  10      239.13      216.77     24.48 o
  -5   7  10      250.68      262.41     24.99 o
  -4   7  10       54.39       51.85     15.54 o
  -3   7  10      323.34      334.28     24.91 o
  -2   7  10      421.72      454.16     27.39 o
  -1   7  10       63.19       61.48     10.73 o
   0   7  10      139.11      131.04     18.08 o
   1   7  10        7.08        8.63      9.37 o
   2   7  10       32.94       25.67     18.38 o
   3   7  10       73.41       67.23     21.67 o
   4   7  10       60.86       56.71     22.48 o
   5   7  10       26.43       19.14     19.68 o
   6   7  10        5.66        8.39     24.72 o
   7   7  10        3.26       -2.37     21.30 o
 -10   8  10        5.04       -6.70     14.30 o
  -9   8  10       39.13       46.28     15.44 o
  -8   8  10        1.05        6.00     12.07 o
  -7   8  10       23.02       14.55     13.66 o
  -6   8  10        8.41        6.74     12.05 o
  -5   8  10        7.15       -3.22     12.84 o
  -4   8  10       73.51       73.70     16.13 o
  -3   8  10      185.55      180.42     19.09 o
  -2   8  10       69.99       54.07     10.30 o
  -1   8  10        2.92       -1.20      8.67 o
   0   8  10        1.26        4.32      9.00 o
   1   8  10       10.20        8.77     18.62 o
   2   8  10      225.30      220.02     27.67 o
   3   8  10        7.54        6.28     14.89 o
   4   8  10        2.06       -7.71     21.26 o
   5   8  10        3.93       -1.37     19.24 o
   6   8  10       25.12       23.75     20.28 o
  -9   9  10        1.07        5.39     14.92 o
  -8   9  10        0.37      -14.39     14.39 o
  -7   9  10        0.98        3.20     13.94 o
  -6   9  10       19.53       18.47     19.59 o
  -5   9  10        2.01       15.01     18.04 o
  -4   9  10      146.64      138.91     19.53 o
  -3   9  10       16.14       12.05      9.62 o
  -2   9  10       10.31       -3.51     15.51 o
  -1   9  10        3.09        4.75     14.61 o
   0   9  10        7.22       -1.74     17.18 o
   1   9  10        2.18       -5.53     18.49 o
   2   9  10       43.91       38.54     18.08 o
   3   9  10       11.49       19.34     18.44 o
   4   9  10       16.89       20.95     21.62 o
   5   9  10        1.22       -4.23     23.73 o
  -7  10  10       11.24       -1.33     23.22 o
  -6  10  10        0.01       12.80     29.14 o
  -5  10  10        2.31       49.38     29.12 o
  -4  10  10       63.91       81.50     18.74 o
  -3  10  10        0.58        3.50     14.12 o
  -2  10  10       20.12       11.21     18.45 o
  -1  10  10       93.30      100.54     20.27 o
   0  10  10       35.50       34.91     18.38 o
   1  10  10        1.06        3.89     18.62 o
   2  10  10        8.35      -16.73     17.69 o
   3  10  10       14.31       39.31     19.57 o
  -4  11  10        5.01       48.89     32.64 o
  -3  11  10        9.74       35.26     27.87 o
  -2  11  10        8.43       11.11     16.71 o
  -1  11  10        9.62       18.75     18.25 o
   0  11  10       13.30       11.07     19.11 o
   1  11  10       33.80       49.75     19.57 o
 -13   0  11        1.78       13.32     19.54 o
 -11   0  11       13.59        1.12     16.58 o
  -9   0  11      156.73      134.05     11.72 o
  -7   0  11     1158.33     1138.66     45.32 o
  -5   0  11       59.78       70.22     14.09 o
  -3   0  11      242.04      262.90     20.21 o
  -1   0  11       61.05       83.61     13.68 o
   1   0  11     1861.20     1993.41     44.36 o
   3   0  11      192.57      206.19     20.79 o
   5   0  11       34.78        9.53     13.15 o
   7   0  11       42.81       46.25     18.28 o
   9   0  11       21.23       16.88     16.24 o
 -13   1  11       20.76       20.72     13.21 o
 -12   1  11       27.84       24.87     13.27 o
 -11   1  11       17.80       30.05     14.47 o
 -10   1  11       63.97       58.02     13.67 o
  -9   1  11       25.56       24.09      8.72 o
  -8   1  11      115.96      117.56     15.17 o
  -7   1  11     1728.79     1658.41     45.98 o
  -6   1  11      147.53      131.60     12.75 o
  -5   1  11       30.49       33.68      9.07 o
  -4   1  11      176.93      198.78     19.17 o
  -3   1  11        0.64        0.94      8.24 o
  -2   1  11     1114.62     1152.72     61.95 o
  -1   1  11      339.50      370.79     17.17 o
   0   1  11       25.47       27.10      9.51 o
   1   1  11      360.23      346.59     14.18 o
   2   1  11       52.12       49.42      9.87 o
   3   1  11      203.27      233.00     15.99 o
   4   1  11       49.05       61.88     21.02 o
   5   1  11       46.02       33.40     10.30 o
   6   1  11        0.19        6.95      9.60 o
   7   1  11       38.51       23.63     11.11 o
   8   1  11        0.99       -3.96     12.49 o
   9   1  11        5.33        3.22     12.03 o
 -13   2  11        0.03       -0.13     15.01 o
 -12   2  11       33.49       34.43     15.01 o
 -11   2  11        0.13       -1.66     12.36 o
 -10   2  11        8.30       11.63      8.32 o
  -9   2  11      221.28      235.46     14.05 o
  -8   2  11      428.98      395.70     21.33 o
  -7   2  11     2133.65     2067.80     42.12 o
  -6   2  11      145.37      144.66     14.59 o
  -5   2  11       14.31       11.59      8.31 o
  -4   2  11       85.77      102.52     12.66 o
  -3   2  11      185.57      177.24     13.13 o
  -2   2  11      424.62      415.05     17.88 o
  -1   2  11        0.08       -1.11      7.23 o
   0   2  11      602.78      602.92     23.75 o
   1   2  11       66.84       61.77      8.14 o
   2   2  11      481.63      469.26     26.22 o
   3   2  11       16.86        6.85      9.75 o
   4   2  11      489.04      458.75     22.79 o
   5   2  11      218.20      221.03     16.68 o
   6   2  11       97.04      104.89     20.86 o
   7   2  11      184.86      177.21     16.95 o
   8   2  11        3.99        2.68     10.47 o
   9   2  11       25.53       55.34     14.44 o
 -13   3  11       17.22       33.77     14.40 o
 -12   3  11        0.33       20.59     26.29 o
 -11   3  11       11.72        4.51     12.54 o
 -10   3  11       46.62       39.32     10.01 o
  -9   3  11      160.26      144.15     12.73 o
  -8   3  11     1749.90     1739.81     40.70 o
  -7   3  11       35.79       36.99     12.11 o
  -6   3  11     1657.24     1654.81     36.39 o
  -5   3  11      236.22      236.20     15.33 o
  -4   3  11       23.29       31.49      8.74 o
  -3   3  11       73.59       80.71     10.43 o
  -2   3  11      303.01      310.19     15.88 o
  -1   3  11        6.68        7.68      7.93 o
   0   3  11      179.17      172.02     14.02 o
   1   3  11        0.25       -5.11      6.60 o
   2   3  11      328.97      311.44     16.47 o
   3   3  11        1.61        3.11      8.45 o
   4   3  11       37.81       28.83     14.10 o
   5   3  11        7.67       12.42      9.48 o
   6   3  11      267.48      249.06     18.41 o
   7   3  11       18.35       24.70     10.89 o
   8   3  11       31.73       19.76     21.21 o
   9   3  11        0.95        0.47     21.62 o
 -13   4  11        4.11       23.55     17.47 o
 -12   4  11        1.33        4.22     12.50 o
 -11   4  11       32.76       42.88     13.63 o
 -10   4  11        4.32        8.36      8.66 o
  -9   4  11      118.21      124.56     15.65 o
  -8   4  11      371.58      355.77     19.66 o
  -7   4  11      171.08      161.78     15.86 o
  -6   4  11       56.58       70.44     10.82 o
  -5   4  11      120.64      113.65     11.22 o
  -4   4  11      129.87      142.40     11.84 o
  -3   4  11      127.84      118.99     11.27 o
  -2   4  11       19.18       18.13      8.31 o
  -1   4  11      380.73      395.51     13.16 o
   0   4  11       59.46       52.37     14.90 o
   1   4  11     1063.05     1101.70     35.80 o
   2   4  11      568.31      559.30     20.47 o
   3   4  11      130.37      115.18     11.63 o
   4   4  11      302.25      310.57     17.43 o
   5   4  11       27.49       26.63      9.66 o
   6   4  11        8.65        9.30     22.06 o
   7   4  11        7.32       18.64     22.95 o
   8   4  11       25.48       19.12     17.21 o
 -12   5  11        0.08        5.39     17.81 o
 -11   5  11        9.53        7.56     11.42 o
 -10   5  11        0.60       -0.33      8.48 o
  -9   5  11      107.61      106.91     12.38 o
  -8   5  11        0.05        3.52      8.52 o
  -7   5  11       20.97       22.72      9.19 o
  -6   5  11       49.79       51.56     10.47 o
  -5   5  11       12.08        9.65      8.42 o
  -4   5  11      413.29      428.97     18.13 o
  -3   5  11       46.17       41.09      8.92 o
  -2   5  11       44.67       44.21      8.51 o
  -1   5  11        0.64        0.45     10.58 o
   0   5  11        6.51       10.26      9.40 o
   1   5  11      355.83      339.73     12.88 o
   2   5  11       40.66       48.81      9.56 o
   3   5  11      281.50      289.23     29.27 o
   4   5  11      366.12      373.02     33.88 o
   5   5  11        3.04       28.47     20.02 o
   6   5  11       67.43       63.76     19.24 o
   7   5  11       18.04        3.09     25.07 o
   8   5  11       15.34       13.76     17.22 o
 -11   6  11        1.51        2.41     21.86 o
 -10   6  11        4.01        8.97     14.51 o
  -9   6  11      220.58      262.17     21.68 o
  -8   6  11       31.74       43.05      9.49 o
  -7   6  11       10.21       17.21     13.87 o
  -6   6  11        0.93        1.95      8.39 o
  -5   6  11      381.36      377.95     17.87 o
  -4   6  11       70.07       65.70      9.69 o
  -3   6  11       70.01       54.22      8.61 o
  -2   6  11       13.79        8.32     12.53 o
  -1   6  11       22.20        7.20     12.59 o
   0   6  11      497.05      506.57     22.61 o
   1   6  11       11.45        9.89     10.27 o
   2   6  11      135.71      131.29     23.26 o
   3   6  11       55.45       77.33     23.78 o
   4   6  11      124.34      156.74     27.49 o
   5   6  11        1.10        5.14     18.90 o
   6   6  11        3.93        3.35     19.22 o
   7   6  11       40.82       29.21     20.57 o
 -11   7  11       24.43       12.91     14.78 o
 -10   7  11        0.49        3.26     13.43 o
  -9   7  11       11.23       19.30     14.36 o
  -8   7  11       29.22       28.26     13.71 o
  -7   7  11       68.70       92.05     15.82 o
  -6   7  11      106.87      127.77     20.61 o
  -5   7  11       68.37       54.63     17.07 o
  -4   7  11      223.28      199.08     13.33 o
  -3   7  11      550.84      555.87     31.83 o
  -2   7  11        4.59       -2.68     12.50 o
  -1   7  11        8.07        7.75      9.57 o
   0   7  11      131.97       94.42     12.70 o
   1   7  11      217.38      232.91     16.93 o
   2   7  11      224.14      266.11     31.04 o
   3   7  11      238.84      174.63     26.83 o
   4   7  11       99.57       93.08     21.61 o
   5   7  11       28.85       12.60     23.81 o
   6   7  11      164.87      161.22     28.86 o
   7   7  11        9.36       20.17     18.04 o
 -10   8  11       10.01       16.51     13.43 o
  -9   8  11       38.61       53.46     16.47 o
  -8   8  11       45.75       37.90     14.11 o
  -7   8  11        0.05       14.87     13.12 o
  -6   8  11       77.72       81.31     20.03 o
  -5   8  11      300.52      271.79     26.48 o
  -4   8  11       17.46       21.84     13.78 o
  -3   8  11      557.88      546.04     31.82 o
  -2   8  11       11.35       10.21      9.52 o
  -1   8  11        0.41       -5.20      9.10 o
   0   8  11      185.90      232.70     16.62 o
   1   8  11       58.19       63.31     19.48 o
   2   8  11       21.89       10.69     19.19 o
   3   8  11       20.06       15.22     20.03 o
   4   8  11        2.09        1.28     18.32 o
   5   8  11        3.54       20.87     18.18 o
   6   8  11        5.92        2.79     20.26 o
  -8   9  11       26.50       39.22     14.55 o
  -7   9  11       12.74        1.85     13.76 o
  -6   9  11       35.72       46.80     15.58 o
  -5   9  11      135.53      152.94     21.43 o
  -4   9  11        0.23        1.66     13.40 o
  -3   9  11       65.38       57.15     12.44 o
  -2   9  11      104.88       81.18     18.27 o
  -1   9  11       48.40       38.42     19.51 o
   0   9  11       12.75       20.16     17.93 o
   1   9  11        6.18        8.38     17.54 o
   2   9  11       13.27        5.48     18.43 o
   3   9  11       35.86       25.26     21.26 o
   4   9  11        3.59       13.08     19.67 o
  -6  10  11        1.26       11.70     30.55 o
  -5  10  11       39.70       45.77     29.16 o
  -4  10  11       10.39       -0.03     18.98 o
  -3  10  11        6.04        3.98     17.00 o
  -2  10  11       21.53       29.59     17.96 o
  -1  10  11       35.56       30.50     20.46 o
   0  10  11        1.36       -4.39     17.46 o
   1  10  11       19.74       -1.73     16.00 o
   2  10  11        7.47       -5.11     19.78 o
  -2  11  11       42.85       29.62     23.09 o
 -12   0  12        4.98        5.90     19.41 o
 -10   0  12      107.44      102.92     23.01 o
  -8   0  12       53.54       37.57     20.09 o
  -6   0  12       60.70       68.53     18.42 o
  -4   0  12        1.79        3.21     12.41 o
  -2   0  12       82.97       66.00     14.93 o
   0   0  12      780.21      802.57     36.73 o
   2   0  12     1788.07     1777.63     54.99 o
   4   0  12       82.31       83.35     17.21 o
   6   0  12       26.46        7.89     13.78 o
   8   0  12      174.10      159.51     26.13 o
 -13   1  12        0.14       -7.93     13.86 o
 -12   1  12       12.50       24.23     13.62 o
 -11   1  12       85.36       88.62     14.89 o
 -10   1  12        4.44        3.73     10.07 o
  -9   1  12       93.38       89.19     14.96 o
  -8   1  12        0.98       -0.38     11.67 o
  -7   1  12      927.82      948.10     72.72 o
  -6   1  12      498.38      475.94     22.26 o
  -5   1  12      559.08      517.22     21.35 o
  -4   1  12       66.96       70.74     12.10 o
  -3   1  12      410.30      431.44     19.48 o
  -2   1  12       28.44       22.96      9.01 o
  -1   1  12       89.61       85.45     11.53 o
   0   1  12       19.37       29.88      9.79 o
   1   1  12       62.80       62.76      8.65 o
   2   1  12       10.74       18.29      9.26 o
   3   1  12        5.03        8.58      9.37 o
   4   1  12        3.94        2.07      9.97 o
   5   1  12        0.68        5.55      9.37 o
   6   1  12        0.07       -5.63     10.56 o
   7   1  12        1.38       -0.11     11.24 o
   8   1  12        2.68        4.56     12.40 o
   9   1  12       17.20       13.83     15.22 o
 -13   2  12        8.12       11.56     14.48 o
 -12   2  12        5.67       11.95     12.71 o
 -11   2  12       27.21       24.01     12.12 o
 -10   2  12       40.55       37.90     12.94 o
  -9   2  12        3.16       10.69      9.21 o
  -8   2  12       56.94       83.29     14.26 o
  -7   2  12      186.81      222.93     17.57 o
  -6   2  12      635.57      644.08     25.14 o
  -5   2  12       13.28        8.72      9.52 o
  -4   2  12       89.36       84.08     10.90 o
  -3   2  12        0.09        0.06      8.92 o
  -2   2  12       48.15       51.37     11.04 o
  -1   2  12     1327.03     1384.73     32.71 o
   0   2  12      124.45      132.64     13.51 o
   1   2  12      336.42      310.81     14.47 o
   2   2  12     1012.68     1037.99     40.77 o
   3   2  12       13.49       13.49      9.94 o
   4   2  12        7.25        8.07      9.77 o
   5   2  12       21.52       10.14      9.54 o
   6   2  12        4.88        6.41     10.77 o
   7   2  12       21.40       26.00     11.91 o
   8   2  12       14.84       12.03     12.24 o
   9   2  12        8.50       15.29     18.02 o
 -13   3  12        7.02       14.13     14.08 o
 -12   3  12       24.75       26.93     12.37 o
 -11   3  12        0.13        6.33     13.00 o
 -10   3  12        1.22       -0.48      8.24 o
  -9   3  12       18.63       33.44     15.32 o
  -8   3  12      206.51      224.61     17.91 o
  -7   3  12      573.19      578.34     25.10 o
  -6   3  12        5.44        7.75      9.99 o
  -5   3  12      118.07      105.81     12.74 o
  -4   3  12        3.07       -0.68      8.35 o
  -3   3  12      208.69      219.74     14.32 o
  -2   3  12      170.58      182.54     13.84 o
  -1   3  12       13.48       17.79      8.88 o
   0   3  12       16.40       20.41      8.55 o
   1   3  12       11.84       16.04      7.03 o
   2   3  12      365.04      401.53     19.62 o
   3   3  12        2.95        0.04      9.11 o
   4   3  12        2.10       -2.57      9.79 o
   5   3  12       35.25       30.33     10.56 o
   6   3  12       81.44       73.76     12.51 o
   7   3  12       47.82       57.57     18.60 o
   8   3  12       25.00        3.90     20.97 o
 -12   4  12        1.27        7.62     13.33 o
 -11   4  12        4.93       20.44     13.67 o
 -10   4  12        0.04       -6.80      9.31 o
  -9   4  12       10.15       19.90      9.92 o
  -8   4  12        6.74        9.92     11.74 o
  -7   4  12        7.08       11.75      9.17 o
  -6   4  12      171.54      200.18     15.29 o
  -5   4  12       20.34       26.44      9.88 o
  -4   4  12       11.33       11.97      9.21 o
  -3   4  12      179.30      176.84     13.64 o
  -2   4  12      138.84      139.12     12.46 o
  -1   4  12        5.66        4.20      8.09 o
   0   4  12       10.88       12.25     10.33 o
   1   4  12     1019.26     1054.21     34.23 o
   2   4  12       58.78       38.71      9.85 o
   3   4  12       20.14       16.87      9.13 o
   4   4  12      169.72      160.23     13.76 o
   5   4  12       83.10      110.58     23.60 o
   6   4  12      499.40      488.45     39.96 o
   7   4  12        2.39       17.50     20.23 o
   8   4  12       12.19       -7.77     22.09 o
 -12   5  12        9.68       14.06     20.41 o
 -11   5  12       79.82       89.37     12.10 o
 -10   5  12        2.85        4.22      9.82 o
  -9   5  12       30.53       46.56     10.88 o
  -8   5  12       81.52       62.15     12.27 o
  -7   5  12      356.13      349.09     18.98 o
  -6   5  12        0.00       -1.41      8.52 o
  -5   5  12       16.43       11.65      8.98 o
  -4   5  12        0.01        1.24      7.63 o
  -3   5  12        4.51        0.92      7.76 o
  -2   5  12      280.89      282.84     16.05 o
  -1   5  12       95.95       94.07     16.55 o
   0   5  12      580.74      561.98     26.86 o
   1   5  12      279.25      245.46     12.47 o
   2   5  12       40.27       39.56     18.01 o
   3   5  12       18.85       15.56     20.45 o
   4   5  12       45.84       49.55     20.35 o
   5   5  12        1.41        4.63     18.63 o
   6   5  12       59.56       67.12     25.94 o
   7   5  12       34.65       46.49     17.65 o
 -11   6  12        0.40        1.96     14.82 o
 -10   6  12       40.49       67.28     16.17 o
  -9   6  12      125.73      134.47     17.71 o
  -8   6  12       30.88       39.14      8.82 o
  -7   6  12       88.29       78.65     12.36 o
  -6   6  12      174.67      192.86     14.54 o
  -5   6  12        2.45       11.68      8.11 o
  -4   6  12      493.20      433.53     48.07 o
  -3   6  12       11.78        5.46      7.70 o
  -2   6  12      107.30      108.45     17.68 o
  -1   6  12       42.37       51.03     15.51 o
   0   6  12        0.37       -3.24     10.40 o
   1   6  12       17.31       22.03     10.72 o
   2   6  12        0.00       -6.08     15.75 o
   3   6  12        4.37        0.79     17.53 o
   4   6  12       19.72        8.99     15.84 o
   5   6  12       35.36       25.26     21.00 o
   6   6  12       26.36       40.83     23.18 o
   7   6  12        3.57       23.16     24.03 o
 -10   7  12       11.81        8.72     15.74 o
  -9   7  12       13.28       25.28     15.09 o
  -8   7  12        0.04        5.80     15.30 o
  -7   7  12        3.66       -0.47     16.13 o
  -6   7  12      224.72      222.08     26.64 o
  -5   7  12      119.53      105.74     19.99 o
  -4   7  12      237.70      241.09     15.18 o
  -3   7  12      386.98      400.98     29.74 o
  -2   7  12        6.36        6.80     13.80 o
  -1   7  12       11.21       12.16      9.44 o
   0   7  12      144.05      144.36     15.14 o
   1   7  12      185.55      174.93     16.85 o
   2   7  12       14.79       10.61     16.27 o
   3   7  12       19.11       17.10     17.52 o
   4   7  12       14.24        8.09     23.92 o
   5   7  12        9.84       13.50     16.12 o
   6   7  12       14.14      -22.53     22.53 o
  -9   8  12        2.27        8.24     14.94 o
  -8   8  12        0.38       20.45     13.91 o
  -7   8  12       25.51       24.28     22.37 o
  -6   8  12       12.14        6.31     16.53 o
  -5   8  12        2.07       -5.75     15.06 o
  -4   8  12       21.77       30.89     15.08 o
  -3   8  12        3.41        5.05     10.79 o
  -2   8  12        0.05       -2.34      9.13 o
  -1   8  12        1.87       -1.72      9.97 o
   0   8  12       58.52       59.43     11.45 o
   1   8  12       31.33       23.33     20.18 o
   2   8  12        0.54       12.38     20.48 o
   3   8  12       22.25       21.91     16.53 o
   4   8  12        0.41       -5.13     19.96 o
   5   8  12        4.48      -18.00     23.94 o
  -8   9  12       11.08       -0.47     20.29 o
  -7   9  12       29.90       26.15     14.35 o
  -6   9  12       24.16       52.37     15.97 o
  -5   9  12        0.58       -1.85     16.56 o
  -4   9  12       33.72       31.12     16.11 o
  -3   9  12       55.38       69.34     12.95 o
  -2   9  12       27.80       24.28     17.63 o
  -1   9  12        0.05       -3.17     19.33 o
   0   9  12       51.72       60.75     20.78 o
   1   9  12        6.40        4.93     20.81 o
   2   9  12        2.33       -3.49     18.18 o
   3   9  12       91.28       82.97     22.53 o
  -6  10  12       55.98       76.15     32.70 o
  -5  10  12       25.87       89.87     34.34 o
  -4  10  12        2.04        7.53     18.05 o
  -3  10  12        0.00       -1.02     16.07 o
  -2  10  12        0.35       11.52     18.66 o
  -1  10  12       35.01       46.24     20.74 o
   0  10  12       16.88       17.42     21.67 o
   1  10  12        2.06      -19.46     22.00 o
 -13   0  13        0.46       -2.67     20.79 o
 -11   0  13        9.47       -4.36     18.65 o
  -9   0  13      236.92      235.68     26.76 o
  -7   0  13     4037.47     4215.48     89.12 o
  -5   0  13      573.33      573.84     33.50 o
  -3   0  13      138.92      143.19     18.36 o
  -1   0  13      753.69      739.58     36.42 o
   1   0  13      770.88      768.98     27.43 o
   3   0  13     1428.51     1369.64     51.94 o
   5   0  13      198.90      223.74     26.51 o
   7   0  13        0.01      -12.73     16.70 o
 -13   1  13        0.01       -5.10     13.51 o
 -12   1  13        3.93        2.07     13.12 o
 -11   1  13        2.23       -0.34     13.94 o
 -10   1  13       58.20       43.38     14.88 o
  -9   1  13       39.29       34.59     13.59 o
  -8   1  13       16.59        6.12     10.78 o
  -7   1  13      226.18      221.68     23.21 o
  -6   1  13       33.94       31.75     15.28 o
  -5   1  13       79.04       90.19     12.68 o
  -4   1  13       18.90       24.99      9.27 o
  -3   1  13        1.20        4.03      9.61 o
  -2   1  13       12.28        6.37      8.97 o
  -1   1  13       11.61       12.58      8.34 o
   0   1  13      180.35      181.18     15.55 o
   1   1  13       18.13       11.91      7.86 o
   2   1  13       15.05       16.50     14.15 o
   3   1  13      206.11      200.03     16.07 o
   4   1  13      130.86      125.72     14.11 o
   5   1  13       35.10       31.83     11.26 o
   6   1  13        1.68        4.10     10.83 o
   7   1  13        0.05       -9.51     10.86 o
   8   1  13        0.41        9.47     12.47 o
 -13   2  13       35.27       45.41     14.03 o
 -12   2  13       34.30       34.32     13.37 o
 -11   2  13        0.50        4.38     11.11 o
 -10   2  13       64.33       66.71     15.56 o
  -9   2  13       42.03       66.07     13.92 o
  -8   2  13      469.61      405.52     21.98 o
  -7   2  13      885.66      900.63     54.36 o
  -6   2  13       89.66       83.56     19.23 o
  -5   2  13        9.81       16.42      8.88 o
  -4   2  13      528.71      536.63     22.34 o
  -3   2  13       12.08       17.55      9.16 o
  -2   2  13        4.00       12.27      8.75 o
  -1   2  13        0.39        3.58      9.12 o
   0   2  13       82.10       92.96     12.77 o
   1   2  13      280.81      281.98     14.81 o
   2   2  13     1348.28     1382.11     35.97 o
   3   2  13      564.96      580.35     24.71 o
   4   2  13       11.22       -3.59     10.03 o
   5   2  13       17.03       18.05     10.48 o
   6   2  13       24.42       23.43     11.92 o
   7   2  13        0.46        5.50     11.23 o
   8   2  13       23.03       11.38     18.38 o
 -12   3  13       63.29       71.94     14.60 o
 -11   3  13       11.34        9.92     13.33 o
 -10   3  13       20.67       20.32     10.13 o
  -9   3  13      222.68      205.94     17.60 o
  -8   3  13      304.68      313.76     31.36 o
  -7   3  13      325.93      297.40     19.56 o
  -6   3  13      271.19      237.10     17.24 o
  -5   3  13        9.23        8.72      9.53 o
  -4   3  13        1.80        0.85      9.36 o
  -3   3  13        4.19        1.37      8.51 o
  -2   3  13      168.97      183.73     15.08 o
  -1   3  13       10.31        9.89      8.65 o
   0   3  13        0.09       -5.47     17.18 o
   1   3  13      939.78      954.72     35.82 o
   2   3  13       34.40       35.71     11.20 o
   3   3  13       44.84       49.80     11.37 o
   4   3  13      191.21      181.15     16.32 o
   5   3  13        0.06        3.35     10.78 o
   6   3  13       11.00       10.37     19.62 o
   7   3  13       17.84       23.52     22.13 o
   8   3  13        7.01       -3.24     20.58 o
 -12   4  13        0.10       -7.92     12.22 o
 -11   4  13        1.94       16.80     10.97 o
 -10   4  13        0.02        2.24      9.80 o
  -9   4  13        4.67       -2.57     11.43 o
  -8   4  13      153.61      137.64     15.30 o
  -7   4  13       87.33       84.15     11.96 o
  -6   4  13      113.29      119.58     13.97 o
  -5   4  13        5.22       10.51      9.69 o
  -4   4  13      110.93       93.22     11.44 o
  -3   4  13        2.98        2.71      8.46 o
  -2   4  13        7.54        7.69      9.10 o
  -1   4  13      199.72      199.25     15.35 o
   0   4  13       43.93       28.14     13.88 o
   1   4  13      300.88      355.78     15.43 o
   2   4  13      404.66      446.41     20.59 o
   3   4  13      165.49      196.31     15.17 o
   4   4  13       18.14       20.48     20.26 o
   5   4  13       84.56       92.97     22.70 o
   6   4  13      305.16      282.40     33.61 o
   7   4  13        1.33        0.56     22.36 o
 -11   5  13       15.39       24.83     13.00 o
 -10   5  13      165.82      186.18     14.81 o
  -9   5  13        8.32       12.35      8.76 o
  -8   5  13       25.39       16.22     10.10 o
  -7   5  13       83.77       98.24     13.16 o
  -6   5  13       26.01       26.87      9.82 o
  -5   5  13       61.90       76.12     10.97 o
  -4   5  13        9.12        8.47      8.37 o
  -3   5  13       14.06        9.46      9.00 o
  -2   5  13        8.02        5.59      8.29 o
  -1   5  13        0.07       -2.36     13.04 o
   0   5  13      350.44      334.10     14.93 o
   1   5  13       49.68       46.24     11.77 o
   2   5  13      561.37      607.01     42.24 o
   3   5  13       97.65       80.32     24.96 o
   4   5  13       95.98       95.05     24.02 o
   5   5  13       92.64      104.54     26.85 o
   6   5  13        8.16       12.24     17.54 o
   7   5  13       56.74      130.28     31.21 o
 -11   6  13        0.49        5.70     13.75 o
 -10   6  13        0.95        9.29     15.11 o
  -9   6  13        6.02        2.57     13.60 o
  -8   6  13       24.79       21.82     10.74 o
  -7   6  13        7.60        7.07      8.58 o
  -6   6  13       81.22       75.82     11.69 o
  -5   6  13      114.37       88.93     11.98 o
  -4   6  13       34.02       20.87      9.71 o
  -3   6  13      383.39      409.00     19.49 o
  -2   6  13      136.68      150.00     21.57 o
  -1   6  13       36.31       26.57     11.46 o
   0   6  13       73.69       83.27     14.08 o
   1   6  13       20.33       29.33     10.82 o
   2   6  13       77.68       60.97     18.77 o
   3   6  13       36.52       44.36     17.95 o
   4   6  13       26.98       26.28     19.88 o
   5   6  13      279.23      258.61     35.64 o
   6   6  13       23.59       22.99     19.01 o
 -10   7  13       14.64        9.50     14.48 o
  -9   7  13       56.26       65.17     14.82 o
  -8   7  13       24.88       42.11     12.92 o
  -7   7  13        5.80       -1.90     17.39 o
  -6   7  13      125.41      149.84     22.67 o
  -5   7  13        1.90        6.64     15.66 o
  -4   7  13        0.23        2.54      8.26 o
  -3   7  13      130.14      123.46     20.76 o
  -2   7  13       48.43       52.05     15.49 o
  -1   7  13        1.07       -6.47     11.01 o
   0   7  13       18.88       34.53     15.44 o
   1   7  13        5.97       -0.03     10.30 o
   2   7  13        6.48       -3.18     16.32 o
   3   7  13      167.88      184.48     31.21 o
   4   7  13        5.66       33.12     18.85 o
   5   7  13       83.69       95.06     27.65 o
  -9   8  13        0.55       -3.16     14.16 o
  -8   8  13        0.16       11.57     13.00 o
  -7   8  13        0.02        0.79     18.94 o
  -6   8  13       24.23       18.12     14.06 o
  -5   8  13        1.96       -3.82     15.96 o
  -4   8  13       68.66       69.83     19.20 o
  -3   8  13        2.05       -2.49     15.68 o
  -2   8  13       43.19       42.47     11.28 o
  -1   8  13       56.51       46.32     12.49 o
   0   8  13        0.28        5.25     10.14 o
   1   8  13        3.83        8.39     19.77 o
   2   8  13        5.70      -12.46     18.46 o
   3   8  13        7.14      -12.50     21.02 o
   4   8  13       11.39       33.58     16.67 o
  -7   9  13        6.33       30.20     13.72 o
  -6   9  13       75.98       76.19     19.50 o
  -5   9  13        2.16       -8.37     16.76 o
  -4   9  13       78.98       69.21     16.46 o
  -3   9  13       64.30       65.49     12.41 o
  -2   9  13      230.15      232.09     30.56 o
  -1   9  13       41.00       60.20     21.82 o
   0   9  13        7.61       -4.39     17.52 o
   1   9  13        9.07      -22.42     22.42 o
   2   9  13        0.71       -7.33     21.67 o
  -4  10  13        1.63       13.62     21.73 o
  -3  10  13        4.58       -8.57     20.02 o
  -2  10  13       84.76       55.83     22.81 o
  -1  10  13       55.44       50.68     21.62 o
 -12   0  14        1.93        3.63     15.78 o
 -10   0  14       10.24        0.73     15.26 o
  -8   0  14      130.04      112.82     21.35 o
  -6   0  14     2207.61     2195.03     65.00 o
  -4   0  14      159.46      156.12     22.56 o
  -2   0  14      220.52      213.34     22.36 o
   0   0  14      218.13      218.94     22.63 o
   2   0  14      238.83      208.83     24.59 o
   4   0  14      543.33      547.23     37.47 o
   6   0  14       16.56       12.43     14.82 o
 -12   1  14       21.61       37.48     14.15 o
 -11   1  14       10.10        9.73     10.78 o
 -10   1  14       22.02       22.90     14.20 o
  -9   1  14      309.63      307.92     21.31 o
  -8   1  14       49.46       42.28     12.96 o
  -7   1  14        1.23        3.21     10.67 o
  -6   1  14      219.90      218.20     18.30 o
  -5   1  14      390.62      435.98     21.93 o
  -4   1  14        0.31        0.31     10.49 o
  -3   1  14       97.08       94.58     12.81 o
  -2   1  14        3.40        5.18      9.61 o
  -1   1  14       14.84       14.16      9.40 o
   0   1  14       54.60       44.99     11.82 o
   1   1  14      288.02      302.74     16.03 o
   2   1  14      416.07      429.80     22.11 o
   3   1  14       36.16       52.00     12.38 o
   4   1  14       66.85       57.02     15.58 o
   5   1  14       67.22       92.64     15.07 o
   6   1  14        7.20        8.42     11.41 o
   7   1  14       18.09       15.01     13.37 o
 -12   2  14       18.34       29.75     13.06 o
 -11   2  14        0.22        0.11     13.97 o
 -10   2  14       34.73       25.07     12.15 o
  -9   2  14       14.59       13.39     12.32 o
  -8   2  14       80.72       77.73     16.80 o
  -7   2  14      275.40      255.28     18.96 o
  -6   2  14     1112.30     1073.82     32.81 o
  -5   2  14       40.50       33.84     11.72 o
  -4   2  14       18.19       10.33     10.54 o
  -3   2  14        7.68       11.29     10.61 o
  -2   2  14       56.96       44.05     11.35 o
  -1   2  14      101.96      110.40     21.49 o
   0   2  14       16.88       17.63     11.66 o
   1   2  14      114.33      116.35     11.43 o
   2   2  14      215.61      208.94     17.90 o
   3   2  14        0.07       -0.87      9.61 o
   4   2  14       45.92       49.51     11.25 o
   5   2  14        7.76       14.74     11.84 o
   6   2  14       21.16       -2.53     20.43 o
   7   2  14        3.20       12.41     18.68 o
 -12   3  14       17.43       19.14     12.97 o
 -11   3  14        0.20        0.85     12.28 o
 -10   3  14      142.21      149.86     18.12 o
  -9   3  14        0.43        0.06     12.41 o
  -8   3  14       18.48       26.04     14.11 o
  -7   3  14      163.87      141.82     15.70 o
  -6   3  14       45.56       52.62     12.12 o
  -5   3  14      301.57      293.30     26.84 o
  -4   3  14      232.19      222.73     16.69 o
  -3   3  14        0.99        0.64      9.05 o
  -2   3  14      140.43      120.48     13.49 o
  -1   3  14      430.80      406.89     21.39 o
   0   3  14        7.76       -2.50     10.73 o
   1   3  14     1024.22     1055.49     26.72 o
   2   3  14       31.50       28.39     10.51 o
   3   3  14        2.51        0.72      9.86 o
   4   3  14        1.80        1.15     10.94 o
   5   3  14        1.80       -2.23     20.52 o
   6   3  14        0.07      -10.09     21.75 o
   7   3  14        4.20       14.21     21.88 o
 -12   4  14       24.58       29.57     14.83 o
 -11   4  14       38.33       48.01     13.66 o
 -10   4  14       39.31       39.96     11.07 o
  -9   4  14       29.12       23.04     12.38 o
  -8   4  14       26.64       28.29     11.17 o
  -7   4  14      126.14      128.48     15.67 o
  -6   4  14      158.72      157.32     15.47 o
  -5   4  14       47.59       52.64     11.50 o
  -4   4  14        4.38       -1.88      8.96 o
  -3   4  14        1.83        1.03      9.20 o
  -2   4  14        0.05       -2.05      9.09 o
  -1   4  14      231.62      258.72     17.90 o
   0   4  14       67.26       60.37     12.49 o
   1   4  14       40.05       40.53      9.33 o
   2   4  14       11.84       13.00      8.75 o
   3   4  14        1.12      -12.86     22.79 o
   4   4  14       53.74       65.57     22.35 o
   5   4  14       77.12       88.77     24.01 o
   6   4  14        0.01        9.94     22.11 o
 -11   5  14       54.28       75.90     13.17 o
 -10   5  14       24.35       28.92      9.33 o
  -9   5  14        9.83       13.68     11.42 o
  -8   5  14       94.55       98.82     13.84 o
  -7   5  14        3.09        0.61      9.79 o
  -6   5  14       11.97       14.11     13.33 o
  -5   5  14        7.26        1.87      9.94 o
  -4   5  14       24.22       14.09      9.24 o
  -3   5  14       79.34       51.06     10.93 o
  -2   5  14        1.27       -1.54      9.36 o
  -1   5  14       14.84        8.72     11.90 o
   0   5  14        2.81        7.51     12.13 o
   1   5  14        2.34       -5.92     11.23 o
   2   5  14        6.57        9.50     22.27 o
   3   5  14      127.75      127.69     26.65 o
   4   5  14       24.10       23.81     20.58 o
   5   5  14       25.62       24.64     19.95 o
   6   5  14       81.92      110.73     24.64 o
 -10   6  14       10.55       10.80     13.60 o
  -9   6  14       16.34        9.12     16.10 o
  -8   6  14       55.00       52.03     21.51 o
  -7   6  14       34.69       29.83     13.33 o
  -6   6  14        5.35        2.24      9.67 o
  -5   6  14       40.60       38.33     10.56 o
  -4   6  14       19.74       21.10      9.97 o
  -3   6  14      251.94      271.05     17.79 o
  -2   6  14       56.74       55.67     18.90 o
  -1   6  14       35.51       45.59     11.97 o
   0   6  14       97.76       71.83     14.61 o
   1   6  14       91.21       88.08     14.58 o
   2   6  14       13.12        9.32     19.76 o
   3   6  14      124.03      139.06     23.79 o
   4   6  14       13.50        4.57     23.14 o
   5   6  14       16.61       19.09     20.55 o
  -9   7  14       22.20       18.79     14.40 o
  -8   7  14       13.42        3.11     17.25 o
  -7   7  14        3.11       -1.44     15.79 o
  -6   7  14        0.01      -13.87     13.87 o
  -5   7  14      254.73      228.67     25.79 o
  -4   7  14       83.75       63.61     17.04 o
  -3   7  14       76.33       87.57     18.45 o
  -2   7  14       34.16       10.81     13.36 o
  -1   7  14       43.27       43.17     12.63 o
   0   7  14       76.30       87.16     18.69 o
   1   7  14        3.22       -6.99     22.64 o
   2   7  14        2.49        5.50     19.52 o
   3   7  14        7.13       -9.66     21.23 o
   4   7  14        0.01        9.42     19.83 o
  -8   8  14        0.50       11.54     13.77 o
  -7   8  14        2.36       22.86     15.73 o
  -6   8  14        4.01        3.49     13.19 o
  -5   8  14       76.39       72.78     17.62 o
  -4   8  14      350.17      365.85     30.06 o
  -3   8  14        8.27        9.78     12.91 o
  -2   8  14      231.98      241.56     19.98 o
  -1   8  14        2.52        4.03     12.17 o
   0   8  14        7.59        6.11     11.82 o
   1   8  14       47.84       27.41     18.42 o
   2   8  14       20.12       21.34     22.26 o
   3   8  14        0.75       -8.85     23.41 o
  -6   9  14        4.71        6.95     18.41 o
  -5   9  14       39.69       34.17     16.40 o
  -4   9  14        4.42       12.26     16.60 o
  -3   9  14       14.98        4.27     20.44 o
  -2   9  14       28.03       33.57     21.57 o
  -1   9  14      192.50      237.74     30.69 o
   0   9  14        7.28        9.47     20.56 o
   1   9  14        5.63       -4.79     23.85 o
 -11   0  15        0.11        9.16     18.15 o
  -9   0  15       85.45       61.47     20.95 o
  -7   0  15       89.02       79.35     20.04 o
  -5   0  15      757.20      757.34     40.18 o
  -3   0  15      270.60      249.40     26.28 o
  -1   0  15        5.51       -0.37     15.16 o
   1   0  15       38.08       34.99     14.46 o
   3   0  15     1085.77     1052.86     49.97 o
   5   0  15        9.41       54.90     19.08 o
   7   0  15        5.79        0.68     19.99 o
 -12   1  15       12.60       10.21     15.81 o
 -11   1  15        6.15       -1.20     14.72 o
 -10   1  15       17.98       12.36     14.07 o
  -9   1  15        0.08        1.03     13.35 o
  -8   1  15      273.44      266.62     36.06 o
  -7   1  15        0.03        2.74     12.01 o
  -6   1  15       89.61      103.85     14.14 o
  -5   1  15      365.64      348.78     29.81 o
  -4   1  15      178.73      164.16     15.90 o
  -3   1  15       35.53       29.98     10.88 o
  -2   1  15        0.01       -1.36     10.11 o
  -1   1  15       41.37       32.67     10.99 o
   0   1  15       96.85      104.27     13.81 o
   1   1  15      221.59      225.39     15.06 o
   2   1  15        4.87       -0.04     11.85 o
   3   1  15       36.10       41.31     17.01 o
   4   1  15        8.67       10.10     11.07 o
   5   1  15       17.12       14.57     11.37 o
   6   1  15        9.98       28.38     13.40 o
   7   1  15       22.74        4.61     15.27 o
 -12   2  15       41.36       25.03     12.08 o
 -11   2  15        0.25        2.93     11.53 o
 -10   2  15       18.87       15.52     12.61 o
  -9   2  15       94.71       82.82     19.74 o
  -8   2  15       56.45       78.88     13.09 o
  -7   2  15        7.78        9.37     11.48 o
  -6   2  15      190.12      153.29     24.57 o
  -5   2  15      799.59      829.69     29.72 o
  -4   2  15      419.50      380.31     21.70 o
  -3   2  15       92.90       70.53     22.90 o
  -2   2  15       78.46       59.36     12.72 o
  -1   2  15       41.86       52.02     12.21 o
   0   2  15      259.82      318.21     20.18 o
   1   2  15        0.04        1.18      8.37 o
   2   2  15       38.21       33.42     11.02 o
   3   2  15      233.26      218.55     17.68 o
   4   2  15      128.77      111.48     15.60 o
   5   2  15      155.43      175.88     23.52 o
   6   2  15       72.29       69.74     14.64 o
 -12   3  15        2.34       15.65     11.90 o
 -11   3  15       14.54        7.70     12.36 o
 -10   3  15       70.25       58.32     13.41 o
  -9   3  15       21.18       26.81     13.83 o
  -8   3  15       11.65       -3.23     10.49 o
  -7   3  15       26.57       25.78     12.22 o
  -6   3  15        6.70       14.44      9.70 o
  -5   3  15       38.45       40.79     13.10 o
  -4   3  15       27.16       16.45     10.29 o
  -3   3  15      177.79      154.35     15.89 o
  -2   3  15       48.60       41.29     12.08 o
  -1   3  15       15.94       14.62     11.49 o
   0   3  15       99.79       91.57     15.48 o
   1   3  15       39.14       42.14      9.86 o
   2   3  15        1.42       -3.26     10.32 o
   3   3  15       12.68       16.47      9.58 o
   4   3  15       18.81       21.27     20.74 o
   5   3  15       15.98       26.94     20.85 o
   6   3  15        8.45        1.69     22.60 o
 -11   4  15        2.10        3.88     12.05 o
 -10   4  15        7.39       21.42     10.54 o
  -9   4  15        1.68        6.10     11.37 o
  -8   4  15       12.48        5.70     10.37 o
  -7   4  15       11.07       14.56     10.80 o
  -6   4  15        0.21       -1.05     10.01 o
  -5   4  15      133.46      144.45     15.83 o
  -4   4  15      530.52      507.22     23.84 o
  -3   4  15        4.80        0.32     10.83 o
  -2   4  15       58.78       64.73     11.38 o
  -1   4  15      136.07      137.74     15.21 o
   0   4  15       21.07       10.12      8.62 o
   1   4  15       51.60       46.59     11.05 o
   2   4  15       52.80       26.17     23.03 o
   3   4  15        3.29        5.58     18.75 o
   4   4  15        5.18       -6.32     18.12 o
   5   4  15       24.07       20.40     19.62 o
   6   4  15       38.30       55.47     27.97 o
 -11   5  15       11.59        5.86     18.04 o
 -10   5  15        3.68       11.74     10.30 o
  -9   5  15        0.33      -15.43     22.58 o
  -8   5  15        1.89       13.84      9.73 o
  -7   5  15        6.14        8.45     11.45 o
  -6   5  15       23.87       15.84     10.96 o
  -5   5  15      368.66      335.11     20.99 o
  -4   5  15        7.75        2.51     10.44 o
  -3   5  15      121.47      102.63     13.18 o
  -2   5  15        0.23        2.93      9.97 o
  -1   5  15      120.28      104.23     19.29 o
   0   5  15       41.28       36.29     12.16 o
   1   5  15        1.37        7.87     11.45 o
   2   5  15        4.05        2.66     17.97 o
   3   5  15        7.83       28.38     16.98 o
   4   5  15       32.56       17.44     19.66 o
   5   5  15        3.74       31.32     22.80 o
 -10   6  15       25.01       46.97     16.05 o
  -9   6  15       51.93       60.10     23.58 o
  -8   6  15        1.44       -4.53     17.43 o
  -7   6  15       12.38       21.69     15.33 o
  -6   6  15        0.01       -3.51     10.33 o
  -5   6  15        2.62       -3.24     12.17 o
  -4   6  15      173.32      169.57     15.94 o
  -3   6  15        0.95       -2.09      9.30 o
  -2   6  15      222.89      219.13     25.36 o
  -1   6  15        7.22       10.70     11.40 o
   0   6  15        0.88        2.58     10.76 o
   1   6  15        1.01        2.09     22.34 o
   2   6  15        8.22        9.32     21.25 o
   3   6  15        0.38       -5.43     21.15 o
   4   6  15       32.49       43.79     21.31 o
  -9   7  15       24.73       26.59     24.77 o
  -8   7  15        1.28       -5.47     18.37 o
  -7   7  15        0.13      -11.77     13.90 o
  -6   7  15       64.97       41.97     16.30 o
  -5   7  15       18.56       19.56     16.56 o
  -4   7  15      124.08      103.28     22.44 o
  -3   7  15       42.08       17.02     17.26 o
  -2   7  15       34.78       43.15     20.98 o
  -1   7  15       16.52       14.14     13.19 o
   0   7  15        0.00        5.00     12.59 o
   1   7  15        3.84       -1.69     20.56 o
   2   7  15        1.79        9.37     22.45 o
   3   7  15       11.42       -4.60     20.97 o
  -7   8  15        0.79      -17.32     17.32 o
  -6   8  15        1.42        2.39     14.52 o
  -5   8  15        8.69       10.13     16.80 o
  -4   8  15       72.52       68.29     19.93 o
  -3   8  15       69.39       72.09     18.71 o
  -2   8  15       88.90       86.56     14.46 o
  -1   8  15      113.51      156.83     17.98 o
   0   8  15       12.96       11.36     12.84 o
   1   8  15        3.20       31.00     20.80 o
   2   8  15        0.72      -23.27     23.27 o
  -4   9  15       47.05       35.71     15.05 o
  -3   9  15       82.87       97.54     27.52 o
  -2   9  15        0.92        6.07     23.33 o
  -1   9  15       63.99       95.99     29.67 o
 -12   0  16      113.83      162.19     30.63 o
 -10   0  16       49.01       55.70     20.61 o
  -8   0  16      106.60      133.53     20.40 o
  -6   0  16        3.85        7.65     16.77 o
  -4   0  16       45.43       39.54     17.16 o
  -2   0  16       14.39       -3.53     14.41 o
   0   0  16        3.84       17.06     19.35 o
   2   0  16       43.22       23.84     18.56 o
   4   0  16       34.63       25.53     15.55 o
   6   0  16        0.08       -7.05     17.67 o
 -12   1  16        4.27        2.94     15.69 o
 -11   1  16      167.30      186.56     20.27 o
 -10   1  16        0.24        1.05     12.02 o
  -9   1  16      103.81       90.13     15.76 o
  -8   1  16        0.73       -0.73     11.36 o
  -7   1  16        9.77        6.62     12.32 o
  -6   1  16       62.88       66.27     14.37 o
  -5   1  16       48.05       37.94     12.25 o
  -4   1  16       95.89      135.58     14.77 o
  -3   1  16      124.55      125.99     15.28 o
  -2   1  16        7.27       16.60      9.99 o
  -1   1  16      104.47      117.69     15.83 o
   0   1  16        3.81        5.27      9.98 o
   1   1  16       10.11        9.18     11.35 o
   2   1  16      165.75      150.37     17.08 o
   3   1  16        4.33        2.55     11.39 o
   4   1  16      226.70      261.64     31.86 o
   5   1  16       23.40       29.55     13.40 o
   6   1  16        2.90      -14.90     14.90 o
 -11   2  16        0.21        0.83     13.85 o
 -10   2  16        1.93        5.61     12.17 o
  -9   2  16        0.60        3.72     10.32 o
  -8   2  16       18.24       22.32     12.09 o
  -7   2  16      162.92      157.40     16.85 o
  -6   2  16      324.12      325.70     21.24 o
  -5   2  16       82.64       67.89     12.20 o
  -4   2  16       27.44       19.93     11.12 o
  -3   2  16      142.82      121.90     15.72 o
  -2   2  16        0.01       -0.16     10.74 o
  -1   2  16        2.14       -1.19     10.52 o
   0   2  16      108.73      105.11     11.85 o
   1   2  16       79.39       51.89     12.58 o
   2   2  16        0.85        1.65     10.57 o
   3   2  16       48.21       47.19     12.78 o
   4   2  16      257.56      288.05     21.71 o
   5   2  16       68.07       97.47     15.72 o
   6   2  16       10.45       19.81     18.56 o
 -11   3  16       76.14      110.82     17.09 o
 -10   3  16        0.80       -2.71     12.15 o
  -9   3  16       33.11       25.49     12.44 o
  -8   3  16       20.38        7.34     10.87 o
  -7   3  16       10.78       11.85     10.15 o
  -6   3  16       14.69       15.61      9.75 o
  -5   3  16       45.12       43.30     12.68 o
  -4   3  16       32.62       22.58     11.04 o
  -3   3  16        3.17        8.35     10.25 o
  -2   3  16       48.08       36.67     11.33 o
  -1   3  16       17.98       22.66     12.05 o
   0   3  16        1.30       -0.63      8.75 o
   1   3  16        1.10        2.69      9.05 o
   2   3  16        0.22       -0.91     10.23 o
   3   3  16        7.02       -0.35     20.57 o
   4   3  16       20.34       24.44     20.55 o
   5   3  16       22.40       45.25     22.46 o
 -11   4  16        4.56       29.72     14.09 o
 -10   4  16       11.46       14.53     11.31 o
  -9   4  16        9.88       11.47     12.97 o
  -8   4  16       15.00       12.46     12.07 o
  -7   4  16        0.30       -0.46     10.52 o
  -6   4  16       35.16       27.10     10.59 o
  -5   4  16      303.49      289.68     34.30 o
  -4   4  16      129.41      148.85     16.76 o
  -3   4  16       69.58       54.71     11.53 o
  -2   4  16        3.66       13.49     10.34 o
  -1   4  16        4.98       -1.21     16.95 o
   0   4  16      188.66      187.26     14.73 o
   1   4  16       35.92       37.74     13.07 o
   2   4  16        8.98        5.79     18.65 o
   3   4  16        9.70        4.35     20.78 o
   4   4  16      246.51      224.67     30.82 o
   5   4  16        1.32       19.12     19.78 o
 -10   5  16        0.57        6.31     11.24 o
  -9   5  16       16.95       16.69     10.41 o
  -8   5  16       14.76       16.55      9.47 o
  -7   5  16       28.99       33.63     11.32 o
  -6   5  16        4.33        6.77     10.25 o
  -5   5  16       41.09       57.45     12.08 o
  -4   5  16       32.24       14.16     10.70 o
  -3   5  16       11.39        5.53     10.80 o
  -2   5  16       93.35       88.80     13.41 o
  -1   5  16        1.49        9.38     15.96 o
   0   5  16        0.35        1.00     12.75 o
   1   5  16       23.88       19.21     21.70 o
   2   5  16        3.08      -11.59     22.23 o
   3   5  16        1.62       -0.21     18.66 o
   4   5  16        6.04        4.44     18.19 o
  -9   6  16        3.91       -3.74     21.23 o
  -8   6  16       41.28       20.16     16.36 o
  -7   6  16        0.02       -8.85     12.63 o
  -6   6  16        2.68        6.53     10.54 o
  -5   6  16        7.99       12.96     14.94 o
  -4   6  16        3.88        4.79      9.29 o
  -3   6  16       95.28      111.20     14.43 o
  -2   6  16        0.94       -1.32     15.67 o
  -1   6  16      162.91      160.60     18.88 o
   0   6  16        7.90        9.86     13.60 o
   1   6  16        0.13        3.34     20.95 o
   2   6  16        9.60        9.08     19.79 o
   3   6  16       16.86       23.18     22.95 o
  -8   7  16        8.46       15.44     18.59 o
  -7   7  16       19.39       18.73     15.63 o
  -6   7  16        7.33        0.18     16.00 o
  -5   7  16        0.07       -9.47     17.65 o
  -4   7  16        5.31        5.38     17.33 o
  -3   7  16        0.35        2.02     17.09 o
  -2   7  16        6.35        3.60     11.73 o
  -1   7  16      118.36      138.86     17.72 o
   0   7  16       83.15       81.67     15.67 o
   1   7  16        3.15       12.30     21.71 o
   2   7  16        6.66       -5.14     22.25 o
  -6   8  16        2.41        2.15     18.92 o
  -5   8  16        0.90        5.30     16.64 o
  -4   8  16        0.75        1.96     14.48 o
  -3   8  16       23.34       15.08     18.21 o
  -2   8  16       61.63       61.44     23.48 o
  -1   8  16        4.21        3.58     12.71 o
   0   8  16       10.54        0.47     15.12 o
 -11   0  17      109.33      149.73     29.34 o
  -9   0  17       38.09       48.75     17.81 o
  -7   0  17        9.84        5.79     13.69 o
  -5   0  17      411.81      433.84     35.00 o
  -3   0  17      958.54      887.86     46.33 o
  -1   0  17      161.88      135.65     25.19 o
   1   0  17       82.68       62.96     22.51 o
   3   0  17       27.30       18.59     18.35 o
   5   0  17      122.30       84.11     21.39 o
 -11   1  17       40.73       78.99     17.05 o
 -10   1  17       41.33       32.87     14.80 o
  -9   1  17       20.54       33.20     15.01 o
  -8   1  17      143.07      156.09     17.34 o
  -7   1  17        0.00        2.08     11.87 o
  -6   1  17       82.01       72.97     13.23 o
  -5   1  17       18.64       17.27     13.77 o
  -4   1  17       12.17        4.00     13.41 o
  -3   1  17       18.77       15.66     12.81 o
  -2   1  17      227.06      216.61     18.92 o
  -1   1  17      162.89      140.80     17.66 o
   0   1  17       72.21       72.84     10.52 o
   1   1  17       94.94      110.20     15.63 o
   2   1  17       22.58       31.83     12.65 o
   3   1  17       11.96        8.83     12.09 o
   4   1  17        1.45        5.29     17.44 o
   5   1  17       64.73       71.72     15.38 o
 -11   2  17        1.23       -1.69     15.61 o
 -10   2  17      181.07      240.05     21.30 o
  -9   2  17       10.68       31.55     17.83 o
  -8   2  17        9.45       13.97     12.40 o
  -7   2  17        2.39       -0.77     11.83 o
  -6   2  17      122.71      138.80     16.46 o
  -5   2  17      207.87      221.63     19.81 o
  -4   2  17        6.46        4.03     12.46 o
  -3   2  17       69.20       64.62     14.43 o
  -2   2  17       55.30       42.45     11.42 o
  -1   2  17       71.45       80.51     15.16 o
   0   2  17       24.02       23.95     10.27 o
   1   2  17        1.24       -1.29     10.95 o
   2   2  17        1.16       15.18     12.51 o
   3   2  17        5.52       -1.92     12.38 o
   4   2  17        0.36      -12.18     12.18 o
   5   2  17       36.32       29.08     20.16 o
 -10   3  17       30.90       49.11     15.65 o
  -9   3  17       16.95       10.87     13.42 o
  -8   3  17       72.98       70.87     19.95 o
  -7   3  17       14.02       17.27     10.76 o
  -6   3  17       97.22       84.32     13.45 o
  -5   3  17       63.05       81.14     19.55 o
  -4   3  17      127.70       90.41     14.63 o
  -3   3  17      131.65      101.05     15.63 o
  -2   3  17       24.22       26.11     12.44 o
  -1   3  17      109.85      131.56     21.34 o
   0   3  17        9.82        9.56      9.57 o
   1   3  17       49.84       59.61     13.43 o
   2   3  17       32.56       34.49     16.98 o
   3   3  17        8.63        6.21     19.27 o
   4   3  17        4.33       -3.99     19.02 o
 -10   4  17       11.03       19.61     13.42 o
  -9   4  17        7.92       18.44     14.03 o
  -8   4  17       63.77       75.75     17.35 o
  -7   4  17        1.98       15.45     10.82 o
  -6   4  17      165.71      156.99     16.39 o
  -5   4  17      166.86      159.31     17.73 o
  -4   4  17       99.22       84.68     14.59 o
  -3   4  17        0.03        1.73     11.90 o
  -2   4  17        4.35       12.46     11.16 o
  -1   4  17       19.76        7.46     14.81 o
   0   4  17      129.84      130.77     18.36 o
   1   4  17        2.30       -3.25     19.62 o
   2   4  17       20.58       10.11     21.10 o
   3   4  17        3.15       -5.61     21.07 o
   4   4  17        6.73       10.27     25.75 o
  -9   5  17      176.24      186.65     18.22 o
  -8   5  17       20.07        8.18     11.19 o
  -7   5  17        8.03       11.42     11.02 o
  -6   5  17        2.18       -3.11     11.99 o
  -5   5  17      145.85      135.27     15.78 o
  -4   5  17        2.10       -1.81     12.36 o
  -3   5  17        1.01        2.42     12.32 o
  -2   5  17        3.21       13.37     13.41 o
  -1   5  17        3.87        6.42     13.58 o
   0   5  17        7.07        5.33     13.01 o
   1   5  17       99.16      109.96     27.19 o
   2   5  17       22.13       21.88     16.20 o
   3   5  17        9.96       20.83     21.99 o
  -8   6  17       24.91       40.36     17.84 o
  -7   6  17        4.39       -3.07     20.50 o
  -6   6  17        7.50        5.32     10.61 o
  -5   6  17       73.61       50.07     12.33 o
  -4   6  17      160.51      165.94     17.72 o
  -3   6  17       47.15       44.89     12.22 o
  -2   6  17        0.07        3.03     16.25 o
  -1   6  17        6.16        6.76     13.15 o
   0   6  17        5.24       -1.57     13.80 o
   1   6  17       62.35       49.43     21.10 o
   2   6  17       16.16       17.92     23.46 o
  -7   7  17        0.09       -2.68     19.02 o
  -6   7  17        0.36        4.26     20.07 o
  -5   7  17       25.16       24.87     15.01 o
  -4   7  17       14.83       -8.48     17.85 o
  -3   7  17       18.89       -1.95     16.06 o
  -2   7  17        3.18       -2.39     11.09 o
  -1   7  17       46.11       79.85     28.25 o
   0   7  17       54.55       49.99     13.76 o
 -10   0  18      337.77      351.76     33.58 o
  -8   0  18       88.85      100.07     21.66 o
  -6   0  18      168.30      174.48     23.94 o
  -4   0  18      590.57      461.95     36.06 o
  -2   0  18      696.38      693.65     42.95 o
   0   0  18       31.80       22.86     13.44 o
   2   0  18        1.04       24.57     18.92 o
   4   0  18       34.46       36.61     19.26 o
 -10   1  18       57.95       49.06     14.08 o
  -9   1  18       20.46       24.69     12.78 o
  -8   1  18        2.70       -2.53     13.72 o
  -7   1  18        0.99        1.81     11.96 o
  -6   1  18       52.56       56.93     14.29 o
  -5   1  18        5.18      -10.92     10.92 o
  -4   1  18       98.03       86.09     19.78 o
  -3   1  18       39.84       22.13     13.83 o
  -2   1  18      522.31      561.66     28.62 o
  -1   1  18      192.37      250.67     21.98 o
   0   1  18        3.70        4.40      9.14 o
   1   1  18       28.85       19.84     12.62 o
   2   1  18       50.13       52.22     13.97 o
   3   1  18       43.09       54.58     15.16 o
   4   1  18        0.96       -6.37     12.82 o
 -10   2  18        6.12       17.91     13.24 o
  -9   2  18        3.39        9.19     12.31 o
  -8   2  18        6.49       10.57     13.01 o
  -7   2  18        1.07        7.05     12.83 o
  -6   2  18        5.47       14.89     13.26 o
  -5   2  18        0.36        2.95     12.19 o
  -4   2  18       90.36       74.96     13.57 o
  -3   2  18       59.61       35.08     14.18 o
  -2   2  18        0.18       -5.83     11.89 o
  -1   2  18       25.34       21.64     12.53 o
   0   2  18       69.68       58.40     12.30 o
   1   2  18       18.74       25.25     11.31 o
   2   2  18        0.03       -9.55     13.41 o
   3   2  18        0.22       -0.05     12.99 o
   4   2  18        0.98      -18.73     22.57 o
 -10   3  18        0.98        2.18     14.90 o
  -9   3  18       24.24       40.87     28.64 o
  -8   3  18        1.18       -1.68     11.89 o
  -7   3  18       21.12       23.74     11.52 o
  -6   3  18        5.30       -1.55     11.24 o
  -5   3  18       24.96       22.47     11.27 o
  -4   3  18        6.46       18.73     28.76 o
  -3   3  18       21.63       17.91     12.38 o
  -2   3  18        0.37       -7.39     11.94 o
  -1   3  18        3.21        4.81     19.06 o
   0   3  18       14.11       15.78     12.57 o
   1   3  18       13.27       13.95     20.60 o
   2   3  18        1.21       -1.43     20.48 o
   3   3  18       22.07       -0.31     19.87 o
  -9   4  18       21.33       22.66     18.06 o
  -8   4  18        6.98       -1.01     11.64 o
  -7   4  18        2.20       -1.61     10.91 o
  -6   4  18       27.05       27.29     14.62 o
  -5   4  18       61.95       82.01     19.31 o
  -4   4  18        0.69        0.56     12.68 o
  -3   4  18       40.58       18.73     13.20 o
  -2   4  18        1.00        0.93     11.50 o
  -1   4  18       31.24       36.91     26.11 o
   0   4  18       45.55       52.97     14.51 o
   1   4  18        1.71        4.74     20.81 o
   2   4  18        1.67      -10.33     22.22 o
   3   4  18       62.05       68.23     27.60 o
  -8   5  18       12.33       14.60     12.89 o
  -7   5  18      132.20      131.15     17.29 o
  -6   5  18        4.22        4.87     12.29 o
  -5   5  18        5.56        3.93     12.50 o
  -4   5  18        0.77       -0.88     10.20 o
  -3   5  18        2.81        0.77     11.30 o
  -2   5  18       15.70       16.30     15.58 o
  -1   5  18       56.91       69.83     14.60 o
   0   5  18        0.05      -14.46     14.46 o
   1   5  18        5.80       -0.13     18.33 o
   2   5  18       28.90       24.96     22.62 o
  -7   6  18        4.86        1.06     19.26 o
  -6   6  18        8.18       17.17     10.27 o
  -5   6  18       52.33       36.33     13.39 o
  -4   6  18       57.12       77.66     13.50 o
  -3   6  18       64.20       50.87     19.53 o
  -2   6  18        2.41       17.98     14.17 o
  -1   6  18        1.47        6.51     13.24 o
   0   6  18        4.66        4.82     13.57 o
  -4   7  18        0.11        2.32     15.48 o
  -3   7  18        6.91       -4.98     16.89 o
  -2   7  18       68.45       61.28     14.22 o
  -9   0  19       10.31       46.54     17.79 o
  -7   0  19        0.13       17.36     17.52 o
  -5   0  19       20.09       25.74     17.25 o
  -3   0  19       17.39        6.32     15.78 o
  -1   0  19      437.95      451.35     40.08 o
   1   0  19        1.43       11.13     16.81 o
   3   0  19        2.06       -1.51     18.98 o
 -10   1  19       48.93       78.94     22.74 o
  -9   1  19        6.47       21.61     13.72 o
  -8   1  19        2.19       -4.14     12.59 o
  -7   1  19        0.02       -2.12     12.50 o
  -6   1  19       32.57       30.11     13.83 o
  -5   1  19      154.98      161.76     18.22 o
  -4   1  19        1.78       -0.62     12.03 o
  -3   1  19       12.40       45.78     13.46 o
  -2   1  19        9.24        8.35     14.07 o
  -1   1  19       60.51       57.77     16.29 o
   0   1  19        2.53       -1.61     11.67 o
   1   1  19       16.70       31.24     13.93 o
   2   1  19       21.68       49.62     23.62 o
   3   1  19        4.31      -14.52     15.59 o
  -9   2  19       22.01       29.62     14.10 o
  -8   2  19       11.64       12.24     14.12 o
  -7   2  19        0.12       -8.88     11.17 o
  -6   2  19        9.24       14.49     12.15 o
  -5   2  19        0.03       -0.34     12.13 o
  -4   2  19        0.10        3.43     12.54 o
  -3   2  19        2.45       17.32     16.32 o
  -2   2  19       25.29       22.82     13.17 o
  -1   2  19      117.25      125.07     17.19 o
   0   2  19        3.94       11.21     10.34 o
   1   2  19        0.06        9.59     13.71 o
   2   2  19        2.36       18.48     13.90 o
  -9   3  19       88.77      103.06     17.45 o
  -8   3  19        2.67       10.10     12.50 o
  -7   3  19        9.40       -0.46     14.16 o
  -6   3  19       51.02       66.12     17.47 o
  -5   3  19       38.52       53.73     13.75 o
  -4   3  19       60.33       63.56     14.21 o
  -3   3  19        0.15        8.47     11.13 o
  -2   3  19        6.15       10.40     13.52 o
  -1   3  19       72.69       75.27     14.75 o
   0   3  19        3.25        7.10     13.64 o
   1   3  19        0.93       18.32     21.65 o
   2   3  19       14.72       19.49     22.27 o
  -8   4  19        3.76       -9.08     15.10 o
  -7   4  19       17.37       29.71     13.65 o
  -6   4  19        3.94        2.82     13.03 o
  -5   4  19        5.52       -6.64     18.84 o
  -4   4  19        7.99       11.05     10.94 o
  -3   4  19        0.74        1.45     12.46 o
  -2   4  19        4.38        9.93     13.74 o
  -1   4  19       15.88       45.82     16.21 o
   0   4  19        7.83        1.51     13.38 o
   1   4  19       16.94        2.30     21.56 o
  -7   5  19        1.15       -3.85     12.77 o
  -6   5  19       23.71       38.09     11.28 o
  -5   5  19       30.84       32.32     12.02 o
  -4   5  19        8.81        7.62     13.50 o
  -3   5  19       28.08       23.92     11.61 o
  -2   5  19        9.60        0.34     17.84 o
  -1   5  19       81.54      109.00     16.66 o
   0   5  19       15.10       46.05     18.94 o
  -5   6  19       90.53      117.41     15.71 o
  -4   6  19       33.94       14.75     13.49 o
  -3   6  19       17.49       49.73     19.68 o
  -2   6  19       26.70       28.37     16.59 o
  -8   0  20       28.23       19.97     15.81 o
  -6   0  20       12.84        1.79     17.22 o
  -4   0  20      206.33      215.01     30.82 o
  -2   0  20       23.16       26.26     20.05 o
   0   0  20       10.45        9.69     20.35 o
  -8   1  20       14.03       26.07     13.15 o
  -7   1  20       19.32       39.10     13.54 o
  -6   1  20        2.21       -3.24     12.85 o
  -5   1  20        1.35       -4.39     12.93 o
  -4   1  20       60.20       72.99     14.38 o
  -3   1  20       11.21       14.50     13.07 o
  -2   1  20       75.88       87.74     16.26 o
  -1   1  20       73.39       75.96     11.47 o
   0   1  20        0.01       -0.74     12.53 o
   1   1  20        4.66       14.56     13.38 o
  -8   2  20       25.38       29.68     13.46 o
  -7   2  20        3.64      -25.83     26.46 o
  -6   2  20        3.35       -9.15     14.13 o
  -5   2  20       13.24        7.80     13.50 o
  -4   2  20        3.85        7.60     12.72 o
  -3   2  20        6.61        9.17     14.20 o
  -2   2  20      241.04      236.88     21.72 o
  -1   2  20       24.02       23.55     12.50 o
   0   2  20      123.83      135.23     37.97 o
   1   2  20       11.22       16.53     23.08 o
  -7   3  20       59.10       74.71     14.66 o
  -6   3  20       42.80       49.99     12.38 o
  -5   3  20       46.88       73.61     13.87 o
  -4   3  20        2.29       -4.75     14.13 o
  -3   3  20       47.85       25.36     12.45 o
  -2   3  20        6.60       20.72     13.54 o
  -1   3  20       10.32       21.87     13.38 o
   0   3  20       48.31       69.51     15.97 o
  -6   4  20        0.00       -1.40     12.58 o
  -5   4  20        6.45       20.49     12.51 o
  -4   4  20       12.29        5.34     13.13 o
  -3   4  20        2.11       14.23     14.23 o
  -2   4  20        5.59       -1.66     22.97 o
  -1   4  20       11.77        3.10     14.17 o
  -7   0  21       35.17       46.90     17.66 o
  -5   0  21       44.12       41.00     22.97 o
  -3   0  21      273.42      291.99     32.58 o
  -1   0  21      339.49      382.47     26.38 o
  -7   1  21        7.44        1.71     13.54 o
  -6   1  21        4.48       16.64     19.46 o
  -5   1  21       12.47       -1.17     13.34 o
  -4   1  21        0.06        3.31     15.04 o
  -3   1  21        0.29        4.34     21.22 o
  -2   1  21        2.46        7.02     13.72 o
  -1   1  21       33.68       33.04     12.35 o
  -6   2  21       16.41        8.18     11.99 o
  -5   2  21        0.60        3.15     12.81 o
  -4   2  21       14.18       23.16     12.23 o
  -3   2  21        3.09        5.23     13.97 o
  -2   2  21        7.31       -4.31     15.38 o
  -5   3  21        0.32        4.02     13.78 o
  -4   3  21        1.77        6.53     14.18 o
  -3   3  21        1.30       -5.14     14.74 o
 
